# Supplementary material for: Metabolomics Reveals Heterogeneity in the Chemical Composition of Green and White Spears of Asparagus (A. officinalis)
Source: Metabolites. 2021 Oct 16;11(10):708. doi: 10.3390/metabo11100708 (PMC8538002; doi:10.3390/metabo11100708)
Supplement: Supplementary file 1 [file metabolites-11-00708-s001.zip]

Archive with 2 entries (2 files):
- metabolites-1399415_Suuplementary Figures_Rebuttal.pdf
- Supplementary Materials_Green and White asparagus Metabolomics_Pegiouetal_rebuttal.xlsx
