# Supplementary material for: Metabolomics Reveals Heterogeneity in the Chemical Composition of Green and White Spears of Asparagus (A. officinalis)
Source: Metabolites. 2021 Oct 16;11(10):708. doi: 10.3390/metabo11100708 (PMC8538002; doi:10.3390/metabo11100708)
Supplement: Supplementary file 1 [file metabolites-11-00708-s001.zip › Supplementary Materials_Green and White asparagus Metabolomics_Pegiouetal_rebuttal.xlsx]

## Sheet: Table S1; GCMS2019
Supplemental Table S1: relative level of compounds detected by untargeted GCMS of secondary volatiles extracted in the headspace of the asparagus spear samples in 2019																	INJ	6	15	18	11	13	26	4	16	23	7	25	29	10	17	29	5	19	14	12	21	30
Compounds are sorted on retention time (column G).																	REP	1	2	3	1	2	3	1	2	3	1	2	3	1	2	3	1	2	3	QC	QC	QC
																	WEEK	23	23	23	18	18	18	21	21	21	18	18	18	21	21	21	18	18	18	QC	QC	QC
																	FIELD	Bennekom	Bennekom	Bennekom	Bennekom	Bennekom	Bennekom	Bennekom	Bennekom	Bennekom	Bennekom	Bennekom	Bennekom	Bennekom	Bennekom	Bennekom	Bennekom	Bennekom	Bennekom	QC	QC	QC
																	VARIETY	Avalim	Avalim	Avalim	Avalim	Avalim	Avalim	Gijnlim	Gijnlim	Gijnlim	Gijnlim	Gijnlim	Gijnlim	Grolim	Grolim	Grolim	Grolim	Grolim	Grolim	QC	QC	QC
																	CULTIVAR	green	green	green	white	white	white	green	green	green	white	white	white	green	green	green	white	white	white	QC	QC	QC
FDR ADJUSTED P VALUES				COMPOUND MASS CLUSTER INFORMATION						COMPOUND ANNOTATION INFORMATION							SAMPLE	Avalim green 1.1	Avalim green 1.2	Avalim green 1.3	Avalim white 1.1	Avalim white 1.2	Avalim white 1.3	Gijnlim green 1.1	Gijnlim green 1.2	Gijnlim green 1.3	Gijnlim white 1.1	Gijnlim white 1.2	Gijnlim white 1.3	Grolim green 1.1	Grolim green 1.2	Grolim green 1.3	Grolim white 1.1	Grolim white 1.2	Grolim white 1.3	QC2	QC3	QC4
TYPE	WEEK GREEN t-test	VARIETY GREEN anova	VARIETY WHITE anova	clusterId	nr of peaks in cluster	R.T.	mass list	(relative)intensity list	Riexp	Putative ID	FORMULA	CAS	Level of identification	compound class	max value	RSD in QCs	QUANT_START	20190823_greenasparagus_06	20190823_greenasparagus_15	20190823_greenasparagus_18	20190823_greenasparagus_11	20190823_greenasparagus_13	20190823_greenasparagus_26	20190823_greenasparagus_04	20190823_greenasparagus_16	20190823_greenasparagus_23	20190823_greenasparagus_07	20190823_greenasparagus_25	20190823_greenasparagus_29	20190823_greenasparagus_10	20190823_greenasparagus_17	20190823_greenasparagus_27	20190823_greenasparagus_05	20190823_greenasparagus_19	20190823_greenasparagus_14	20190823_greenasparagus_12	20190823_greenasparagus_21	20190823_greenasparagus_30	QUANT_END
	0.01224	0.00015	>0.05	1	6	1.66783	44;43;42;41;45;46;	999.0;499.5;162.82;69.06;15.46;2.67;	533	Acetaldehyde	C2H4O	75-07-0	3	aldehyde	1.7447e+06	0.0321732	>>	1.40533e+06	1.7447e+06	1.51997e+06	554534	419012	608521	90913.5	118085	108079	114896	317569	303010	53273	197618	177061	674077	503366	728059	486128	466527	456405	<<
	>0.05	>0.05	>0.05	3	6	1.79407	47;48;45;49;46;50;	999.0;855.3;384.6;62.74;47.94;40.46;	539	Methanethiol	CH4S	74-93-1	3	S compound	126572	0.169532	>>	88100.3	126572	93790.2	28536	51875.4	31821.3	100202	118501	115174	61945.2	66061	54974	55015	112816	78367.5	42540.1	47606.4	69330.9	69647.1	85874.2	61793.6	<<
>0.05	1e-06	1e-06	>0.05	4	10	1.89117	45;46;43;42;41;47;33;49;48;77;	999.0;385.87;227.15;90.97;24.12;22.18;2.91;0.5;0.34;0.27;	544	Ethanol	C2H6O	64-17-5	3	alcohol	8.58494e+06	0.0390669	>>	7.8652e+06	7.9421e+06	7.68258e+06	7.45276e+06	5.22189e+06	7.65476e+06	62997.3	127449	225736	1.22444e+06	4.21599e+06	3.80296e+06	177608	627655	274077	8.58494e+06	7.00993e+06	7.82139e+06	4.45742e+06	4.71275e+06	4.80989e+06	<<
	>0.05	>0.05	>0.05	6	16	2.19217	43;42;41;57;39;72;55;56;68;38;53;51;37;50;71;73;	999.0;581.18;479.34;190.25;176.3;135.47;49.0;39.5;36.99;22.55;19.04;13.37;12.35;11.47;9.86;9.56;	558	Pentane	C5H12	109-66-0	3	alkane	629971	0.242892	>>	276997	283425	276602	17486.4	77029.8	154692	216503	467272	342116	107389	103738	131686	215119	629971	444527	6852.63	32915.4	41162.7	256025	268400	389996	<<
>0.05	>0.05	>0.05	>0.05	7	7	2.435	62;47;61;35;58;63;49;	999.0;739.42;341.3;159.4;76.59;49.92;42.84;	578	Dimethyl sulfide	C2H6S	75-18-3	1	S compound	20649	0.178445		5242	5465	7238	5841	8026	12787	10347	12401	14859	10217	8076	14195	4901	16124	20649	5887	3028	5065	8546	12243	11157	<<
	1e-05	1e-05	>0.05	9	12	3.13403	43;45;60;42;44;41;61;86;46;40;62;47;	999.0;990.11;911.1;148.18;62.79;40.85;21.05;15.49;11.31;9.24;5.15;4.65;	603	Acetic acid	C2H4O2	64-19-7	3	carboxylic acid	563452	0.158368	>>	559544	563452	556487	85206	81304	97292	13521	19617	12447	19648	54123	40441	5459	11322	10434	47441	44057	48010	103080	121850	141792	<<
	>0.05	>0.05	>0.05	10	13	3.21495	43;72;57;42;39;73;71;50;55;37;53;38;51;	999.0;295.52;90.74;53.62;32.36;13.41;11.4;9.25;8.64;7.98;7.77;7.14;4.32;	606	2-Butanone	C4H8O	78-93-3	2	ketone	367759	0.10528	>>	107117	92837.2	106932	278242	264834	142646	232496	92015.3	103735	271440	326196	367759	137478	205291	203803	199114	149063	209944	188442	155173	186194	<<
>0.05	2e-05	0.0003	>0.05	12	10	3.47065	71;59;41;67;72;58;55;69;68;63;	999.0;282.22;203.39;70.52;62.42;61.34;55.11;43.79;38.5;13.08;	618	Ethyl acetate	C4H8O2	141-78-6	2	ester	2.43847e+06	0.150757	>>	2.43847e+06	1.91597e+06	1.90246e+06	470874	376247	352376	238303	126991	105825	339019	380074	387770	224565	225170	181837	763237	424516	485838	502724	389490	520256	<<
	>0.05	0.01555	>0.05	11	14	3.47065	43;61;45;70;42;73;88;44;62;46;87;89;74;63;	999.0;159.51;144.88;123.97;61.68;55.43;46.81;29.25;4.25;3.21;3.2;2.64;2.32;1.24;	618	2-Methyl-3-buten-2-ol	C5H10O	115-18-4	4	alcohol	160037	0.0533438	>>	82953.8	74372.1	58993.5	45149.7	35962.4	48560.5	58715.6	43758	31507.8	23181.3	17271.6	36698.5	160037	142361	110268	42360.2	37837.3	37290.1	65381	61835.8	58772.6	<<
	>0.05	>0.05	>0.05	13	14	3.49007	82;53;81;39;51;50;54;52;83;49;37;38;55;56;	999.0;655.63;553.29;283.79;177.04;171.86;142.28;71.18;55.99;45.6;42.23;41.95;35.63;19.26;	619	2-Methylfuran	C5H6O	930-27-8	3	furan	216230	0.0875306	>>	54806.3	70941.4	72610.9	79131.1	50169	124358	109798	216230	147554	33412.3	45555.7	161402	134251	202793	140683	60353.7	52878.8	90045.4	103623	123413	112599	<<
				15	8	4.18918	56;41;55;57;63;39;49;51;	999.0;414.99;101.98;59.1;58.76;57.93;56.9;30.85;	651	3,4-Dimethyldihydrofuran-2,5-dione	C6H8O3	7475-92-5	3	furan	62426.1	0.353234	>>	33746.4	47547.7	35302.4	17867.1	10806.4	15586	26886.1	38743.7	43268.2	10856.5	36180.6	52621.4	59851.3	53124.6	29875.8	12518.4	7786.54	10970.6	62426.1	29396.8	49590.4	<<
	0.04978	>0.05	>0.05	16	14	4.27333	44;41;43;58;39;71;57;86;38;55;53;50;51;56;	999.0;853.55;666.01;575.84;419.23;245.71;226.81;67.87;56.52;54.93;49.93;27.3;26.91;22.04;	655	3-Methylbutanal	C5H10O	590-86-3	2	aldehyde	297049	0.343968	>>	297049	164787	249070	3601.97	25734.6	50594.7	104285	172444	37702.2	1891.09	2744.96	2348.49	17251.7	20497.9	34842.3	13094.9	45451.9	57466.3	41954	70135.9	38695.5	<<
>0.05		>0.05	>0.05	17	7	4.42222	78;51;77;52;50;85;79;	999.0;147.29;147.15;142.38;137.01;124.69;56.93;	662	Benzene	C6H6	71-43-2	2	benzenoid	31963.8	0.295662	>>	9450.29	8635.09	9723.07	12389.1	12299.3	11930.3	31352.3	19953.9	12530.1	16752.6	13410.6	20201.9	29139	31963.8	23524.8	15924.8	9005.44	13859.3	21228.4	11456.7	18551.1	<<
	>0.05	>0.05	>0.05	19	8	4.7653	57;55;58;39;53;67;59;68;	999.0;54.4;49.71;49.46;42.54;34.73;34.29;28.4;	677	1-Penten-3-ol	C5H10O	616-25-1	2	alcohol	123403	0.170249	>>	73627.9	88655.5	66316	15034.1	10183.5	15989.7	61314.7	90301.6	62261.1	10102	8497.02	24165.2	96238.4	123403	100769	16081.9	13016.5	9580.9	51429.7	58854	41661.5	<<
	>0.05	>0.05	>0.05	20	10	5.03395	57;86;55;43;69;100;75;53;67;42;	999.0;206.5;132.16;107.15;93.4;71.79;62.7;59.63;39.86;39.46;	689	3-Pentanone	C5H10O	96-22-0	2	ketone	77037.3	0.00634756	>>	55887.3	77037.3	52593.7	12582.4	7742.6	8413.42	25192	52622.5	31411.9	7217.36	9501.33	19919.8	55178.4	55077.8	43817.9	8550.85	4808.34	7041.06	24915.4	24648.4	24638.8	<<
	>0.05	>0.05	>0.05	21	36	5.0922	44;58;41;57;43;39;42;45;55;40;53;38;71;56;50;51;67;59;68;86;37;85;54;52;46;49;69;65;83;61;63;60;66;72;62;87;	999.0;440.19;406.85;321.45;236.7;186.46;121.78;118.78;64.48;27.22;26.84;22.62;22.3;21.14;19.16;18.69;18.02;15.12;10.84;10.47;9.91;6.45;6.07;5.21;4.6;4.17;2.92;2.82;1.61;1.52;1.44;1.28;1.27;1.18;1.17;0.77;	692	Pentanal	C5H10O	110-62-3	2	aldehyde	4.91536e+06	0.179219	>>	3.58241e+06	4.79733e+06	4.68107e+06	1.52593e+06	1.00417e+06	1.27125e+06	3.20448e+06	4.32433e+06	4.91536e+06	931160	1.69303e+06	2.52353e+06	4.47399e+06	3.88483e+06	4.17887e+06	1.04425e+06	754406	998853	4.20252e+06	2.92991e+06	3.526e+06	<<
>0.05	>0.05	>0.05	>0.05	23	15	5.88518	55;70;42;41;43;39;57;45;56;69;46;71;53;38;58;	999.0;684.66;659.27;587.65;544.44;237.93;224.16;134.46;110.93;62.67;59.85;53.99;45.15;25.27;17.24;	728	3-Methyl-1-butanol	C5H12O	123-51-3	2	alcohol	346727	0.0572034	>>	179990	123899	146810	88223.7	63687.4	117442	244284	256994	137825	33347.9	46903.4	71620.5	40970	73859.1	50344	346727	161458	197770	107236	116491	104562	<<
	>0.05	>0.05	>0.05	24	12	6.0017	43;58;41;57;85;39;100;42;59;56;67;38;	999.0;341.04;246.63;210.23;154.93;135.66;130.01;72.92;24.67;22.2;17.82;14.56;	733	4-Methyl-2-pentanone	C6H12O	108-10-1	2	ketone	263922	0.00722482	>>	68376	53352.2	56911.9	239044	262982	144820	78532.2	57239.3	35802.3	183311	245584	263922	80286.8	95725.8	75693.5	188605	98767.2	192449	121723	120083	120389	<<
	>0.05	>0.05	>0.05	26	8	6.17785	94;79;45;46;47;61;48;64;	999.0;497.67;315.4;191.49;184.68;113.87;103.91;102.25;	746	Dimethyl disulfide	C2H6S2	624-92-0	1	S compound	7519	0.157614	>>	7519	5475	5001	3188	3606	2477	6685	3417	4305	5280	3607	2490	3907	3627	3523	4068	2794	3869	4061	3388	2976	<<
				28	8	6.47425	69;68;53;67;54;65;51;71;	999.0;998.99;975.31;481.43;412.07;256.55;224.72;68.09;	754	gcms28			4	unidentified	21702.4	0.440386	>>	21037.3	21702.4	8933.79	1373.03	0	0	10033.7	17543.8	8591.4	0	1149.9	2237.96	17922.9	16655.7	6197.1	0	0	0	13514.2	6942.5	6437.74	<<
	>0.05	>0.05	>0.05	29	24	6.61018	42;55;41;70;57;43;39;56;69;44;45;53;71;58;54;51;67;38;50;59;61;40;60;37;	999.0;917.59;659.86;623.68;275.77;263.62;209.05;183.58;76.95;55.25;54.03;38.84;34.9;30.27;21.55;15.71;12.36;11.53;11.47;9.64;9.4;9.0;8.78;3.98;	760	1-Pentanol	C5H12O	71-41-0	2	alcohol	878002	0.162083	>>	782531	878002	822749	276236	162356	216436	609388	759205	707028	169033	232757	415406	806172	753193	702975	217603	148447	187571	712583	527297	566716	<<
	>0.05	>0.05	>0.05	30	9	6.75583	91;92;65;63;51;93;89;62;50;	999.0;580.84;105.01;73.95;63.18;46.0;45.01;35.86;26.15;	766	Toluene	C7H8	108-88-3	2	benzenoid	110554	0.183396	>>	29239.4	23376.5	25188.7	86979.8	78110.2	61692.1	41793.4	25069.6	18486.7	64845.1	66571.5	110554	37463.8	44778.9	36572.5	77469.4	48403.6	81455.8	62872.3	43295.4	55232.2	<<
				33	9	7.39022	41;69;55;83;70;39;80;53;98;	999.0;433.0;363.25;183.57;164.25;162.75;149.82;117.51;95.15;	794	3-Hexenal	C6H10O	6789-80-6	2	aldehyde	58072.5	0.823777	>>	31305.2	7579.18	3727.81	7154.08	5409.49	2754.29	28832	14778.2	2253.55	3734.12	5390.92	2936.59	58072.5	15744.2	11394.5	3456.02	4830.69	1667.05	9957.36	4461.64	1389.21	<<
	>0.05	>0.05	>0.05	34	54	7.44848	56;44;41;57;43;72;39;82;55;45;67;42;58;71;40;53;54;81;38;51;83;69;50;73;68;70;59;65;37;52;79;46;85;63;100;62;99;66;61;49;77;74;84;80;101;64;60;47;78;98;97;48;86;36;	999.0;934.8;714.22;693.69;547.53;309.21;267.23;234.93;213.51;192.48;153.99;139.09;118.98;118.53;48.47;46.7;33.16;24.9;22.54;21.85;20.74;19.91;15.99;13.9;11.22;10.46;8.74;8.24;7.77;6.95;6.17;6.08;5.63;5.06;4.67;4.06;3.89;3.18;2.16;1.98;1.97;1.47;1.02;0.98;0.93;0.7;0.69;0.64;0.5;0.44;0.44;0.43;0.38;0.36;	797	Hexanal	C6H12O	66-25-1	2	aldehyde	2.88963e+07	0.0423152	>>	9.61401e+06	1.21848e+07	1.17882e+07	2.11786e+07	1.34728e+07	1.80255e+07	6.2987e+06	7.71025e+06	1.1313e+07	1.27476e+07	2.36009e+07	2.88963e+07	5.70549e+06	8.34609e+06	8.68624e+06	1.01014e+07	9.35154e+06	1.22042e+07	1.08089e+07	1.16017e+07	1.07741e+07	<<
	>0.05	>0.05	>0.05	36	20	7.70417	43;56;41;73;61;55;39;42;58;71;87;53;86;74;38;54;51;50;60;62;	999.0;472.47;214.43;171.52;156.94;94.73;77.94;53.58;28.31;27.93;17.53;11.26;10.48;8.6;8.4;8.29;6.79;5.72;5.35;5.18;	808	Butyl acetate	C6H12O2	123-86-4	2	ester	868872	0.107967	>>	29907.9	20560.2	21947.7	735975	568154	379613	29869.6	20092.7	999.395	504444	813703	868872	12991.4	18568.2	18596.4	468378	335783	548343	263608	212177	242397	<<
	>0.05	0.02202	>0.05	38	26	8.13788	60;43;41;87;45;39;42;61;69;59;56;55;57;38;85;53;51;50;83;62;58;68;37;88;74;54;	999.0;310.75;242.93;196.04;180.25;122.39;98.39;60.09;42.34;31.53;30.0;24.7;20.17;14.53;11.17;9.85;8.53;7.6;6.52;6.48;6.35;5.82;4.73;1.94;1.82;1.14;	827	3-Methylbutanoic acid	C5H10O2	503-74-2	3	fatty acid	873282	0.0875538	>>	375636	220937	293807	18179	13214	49120	682328	873282	465558	21555	18305	148444	49484	81539	61296	90070	36066	61974	228881	191998	211184	<<
>0.05	0.00309	0.00556	>0.05	39	10	8.6784	88;85;57;61;70;87;115;59;73;98;	999.0;730.11;562.18;231.48;216.98;179.55;140.1;136.26;93.93;45.45;	851	Ethyl 3-methylbutanoate	C7H14O2	108-64-5	2	ester	148912	0.114028	>>	148912	68206.7	104110	5023.03	0	6472.31	0	0	0	0	0	975.684	0	0	0	7959.63	9072.8	8156.63	6654.1	6314.5	7820.99	<<
	>0.05	0.00556	>0.05	40	31	8.7399	41;55;69;39;83;42;57;70;43;98;56;53;97;80;54;79;68;38;51;40;50;81;65;52;84;37;63;62;77;71;66;	999.0;866.61;778.41;681.7;623.59;553.82;465.8;218.27;193.15;185.76;164.76;164.04;136.07;124.85;121.63;112.38;92.17;88.94;87.14;76.58;70.07;69.63;51.8;37.81;36.92;36.1;31.0;24.29;23.37;23.23;21.88;	854	2-Hexenal, (E)-	C6H10O	505-57-7	2	aldehyde	610384	0.239493	>>	163613	139869	152876	114092	68285.5	84134.3	233996	334714	124401	93750.3	131652	161606	544491	610384	607661	61156.3	68119.2	47027.6	222037	255693	156199	<<
	0.01224	>0.05	>0.05	42	11	8.89202	43;45;72;58;87;41;88;89;71;73;42;	999.0;337.88;246.52;130.16;103.84;68.96;48.24;35.13;32.81;30.38;28.87;	861	1-Methoxy-2-propyl acetate	C6H12O3	108-65-6	3	ester	244897	0.101815	>>	2861.83	0	1314.98	244897	143545	92922.5	47033.5	37324.6	35876.4	99119.7	130316	180378	63449.9	31712.3	30581.9	52771.1	94829.9	84184.6	56985	64421.5	52745.7	<<
	>0.05	>0.05	>0.05	44	9	8.95998	57;67;82;39;55;56;69;53;42;	999.0;335.64;314.71;188.0;147.44;119.34;115.12;112.36;105.16;	864	2-Hexen-1-ol, (Z)-	C6H12O	928-94-9	3	alcohol	128181	0.182747	>>	0	0	0	31989.1	31155.7	27376	1022.48	0	0	26778.4	38873.5	39073.9	23665.4	128181	40678.7	16068.1	26332.4	28006.4	15632.1	22103.4	17334.3	<<
	>0.05	>0.05	>0.05	46	33	9.03118	91;106;56;51;77;65;39;92;78;55;41;105;42;103;63;79;50;69;107;52;89;74;62;75;104;45;76;90;102;64;38;66;84;	999.0;318.41;114.22;90.18;84.38;82.4;75.64;75.52;72.27;63.51;60.3;50.72;41.17;40.74;40.29;39.87;39.05;36.78;29.19;29.11;27.52;20.49;15.81;14.28;13.19;12.18;11.05;10.6;10.36;8.72;7.89;7.26;6.88;	867	Ethylbenzene	C8H10	100-41-4	2	benzenoid	558639	0.024434	>>	71200.6	49313.4	56469.9	530461	558639	394818	65169	62700.1	44277.4	339059	400561	548204	63046.3	85954.3	70557.2	391671	247892	472089	194761	185710	192190	<<
	>0.05	>0.05	0.01131	47	7	9.04737	71;70;81;44;96;86;72;	999.0;843.3;661.46;614.61;601.31;176.66;95.06;	868	3-Methylhexanal	C7H14O	19269-28-4	2	aldehyde	34083.3	0.0784482	>>	15204.2	12588.7	21645.2	12748.8	9491.16	11307.6	10449.3	30759.9	30390.9	4733.08	5918.01	28160.3	21386.1	26554.6	34083.3	8790.98	4098.77	8678.67	12153.7	13660.2	11810.7	<<
	>0.05	>0.05	>0.05	48	22	9.23833	91;106;105;77;39;51;92;79;65;78;103;63;107;52;50;53;89;62;104;74;38;102;	999.0;497.1;213.1;128.25;98.22;92.51;79.33;71.0;69.91;67.81;65.32;59.52;45.45;43.57;38.0;29.67;27.37;24.7;22.82;16.37;15.73;13.56;	876	1,3-Dimethylbenzene	C8H10	108-38-3	2	benzenoid	315028	0.104154	>>	12872.5	5218.36	5886.09	267703	290366	147885	11199.3	5826.59	4867.08	181175	215381	315028	9269.78	12386.9	10223.6	194640	105392	244859	86524.6	81292.7	99320.3	<<
	>0.05	>0.05	>0.05	50	5	9.55553	43;58;71;59;114;	999.0;737.46;185.27;104.71;65.86;	890	2-Heptanone	C7H14O	110-43-0	2	ketone	42226.9	0.0647007	>>	19489.9	19272.6	20422.6	35533.7	31778.4	28094.5	18452.2	19439.7	16651.3	25383.6	36925.8	42226.9	16435.9	16633.8	16520.1	24709.6	25380.5	27483.5	20283.1	22837.9	22626.7	<<
>0.05	>0.05	>0.05	>0.05	51	11	9.73355	55;67;41;97;69;57;68;42;70;81;111;	999.0;863.36;845.08;757.39;697.66;618.07;414.08;288.65;250.61;171.11;158.37;	898	gcms51			4	unidentified	91129.2	0.0664214	>>	13039.1	13351.5	14717.4	43741.6	8126.69	91129.2	4816.64	10763.8	6161.24	0	9003.79	12076.4	57760.6	30753.9	30720.8	90349.5	42553.1	49810.5	24407.3	22582.7	25795.9	<<
	>0.05	>0.05	>0.05	52	44	9.76915	104;103;78;77;51;105;50;102;52;63;74;76;39;75;79;62;89;38;65;61;73;49;53;98;101;64;37;87;86;40;85;99;97;90;60;54;66;88;80;72;48;36;100;72;	999.0;481.54;400.03;204.68;196.34;90.13;88.63;81.09;63.03;60.86;53.0;45.3;45.25;36.08;26.46;24.32;19.19;13.66;12.13;11.11;9.99;9.25;8.51;8.29;8.19;7.32;6.88;6.64;3.92;2.45;2.16;2.12;1.92;1.71;1.43;1.05;0.92;0.81;0.8;0.61;0.54;0.5;0.45;0.12;	900	Styrene	C8H8	100-42-5	2	benzenoid	1.85045e+07	0.0546503	>>	884296	478195	175537	1.70472e+07	1.58767e+07	8.37894e+06	150260	147660	88659	9.16954e+06	1.12427e+07	1.85045e+07	397260	195710	294700	1.1792e+07	5.69678e+06	1.48924e+07	4.7198e+06	4.2455e+06	4.38876e+06	<<
	>0.05	>0.05	>0.05	54	17	9.81122	41;97;67;55;69;57;42;68;70;72;54;111;126;66;81;84;59;	999.0;915.43;856.72;848.61;645.66;582.26;396.61;343.57;234.19;178.15;152.89;124.09;123.96;114.74;85.22;80.99;66.43;	902	gcms54			4	unidentified	102904	0.0974185	>>	23171	18977.4	20815.8	44449.6	2081.31	102904	9165.5	14727.6	10155.3	2657.11	4706.91	11055	76498.5	51274.2	49475.6	93190.4	34783.4	44368.8	26216	31752.6	30263.6	<<
	>0.05	>0.05	>0.05	55	28	9.86948	70;44;43;41;55;57;42;71;81;86;68;45;39;96;72;67;54;56;58;69;51;85;53;95;82;83;97;66;	999.0;869.69;740.58;740.56;643.17;551.94;478.61;302.13;269.98;203.23;195.92;193.56;183.31;130.95;121.91;113.06;82.54;70.64;60.91;60.05;49.79;39.37;35.64;21.81;20.34;12.64;7.2;7.11;	904	Heptanal	C7H14O	111-71-7	2	aldehyde	726311	0.0859397	>>	419876	572747	460533	437078	332808	327236	371695	726311	594191	286708	429169	598884	535302	717025	578385	314131	259626	288474	398936	469317	459070	<<
>0.05	>0.05	0.00738	>0.05	56	11	10.0313	48;104;76;47;61;45;46;49;59;58;35;75;60;106;89;	999.0;802.35;440.4;421.97;369.52;315.67;127.45;121.98;119.7;88.58;72.71;62.55;49.73;45.29;22.58;	911	3-Methylthiopropanal	C4H8OS	3268-49-3	1	S compound	111502	0.307293	>>	4463.2	6772.04	7427.99	27623.7	15165.1	17797.2	0	2235.36	1833.36	7408.44	7069.12	16945.7	60030	96025.6	111502	13792	3231.83	22104.5	17346.5	32057.8	31195.5	<<
	>0.05	>0.05	>0.05	57	16	10.2838	57;41;82;39;44;67;43;55;71;58;128;56;72;53;54;83;	999.0;135.15;106.34;95.12;89.83;79.96;67.31;58.88;57.85;55.53;51.14;44.67;28.0;22.2;15.32;13.0;	923	2,2,4,4-Tetramethyl-3-pentanone	C6H12O	815-24-7	2	ketone	243915	0.11128	>>	6791.36	8438.68	7738.94	243915	130761	226833	2612.83	5475.49	12347.1	93743.5	165677	83890	0	0	0	27121.2	130711	44954.2	38627.9	46981.2	47347.3	<<
	>0.05	>0.05	>0.05	58	7	10.5556	93;91;77;92;79;136;94;	999.0;582.01;418.16;370.0;168.41;119.51;110.38;	935	alpha-Thujene	C10H16	353313	2	monoterpenoid	36049.6	0.0671099	>>	0	0	0	34562.2	36049.6	11625.4	1071.77	0	0	33448	29903	34248.3	0	0	0	30221	12071.4	29443.7	7623.96	6664.76	7201.73	<<
>0.05	>0.05	>0.05	>0.05	59	10	10.5686	193;209;97;194;195;210;135;179;211;165;	999.0;492.85;184.26;182.39;119.7;97.18;92.84;69.91;65.79;46.15;	935	gcms59			4	unidentified	73587.7	0.149144	>>	64451.5	39037.7	29255.5	43662	34171.3	23022	73587.7	42615.1	26367.7	50999.3	25565.1	27545.3	33026.3	29928.4	22012.1	53562.3	29150	36510.1	33810.2	30367.2	25011.2	<<
	>0.05	>0.05	>0.05	60	58	10.8016	93;43;91;98;92;86;77;79;96;41;39;81;97;71;121;67;105;53;80;55;94;59;58;136;85;65;99;51;68;107;78;57;95;119;69;42;52;106;72;103;63;54;87;66;50;141;82;123;108;122;115;38;56;83;113;137;117;89;	999.0;623.35;422.79;383.82;368.5;325.49;294.86;251.84;219.14;197.13;173.24;158.64;142.0;141.42;114.15;106.18;100.17;98.67;97.91;97.18;93.83;77.7;74.59;72.31;68.04;65.27;60.08;56.42;53.78;53.56;48.87;41.45;40.54;28.7;28.01;27.24;26.55;26.08;25.55;23.53;21.53;21.13;19.63;18.84;18.55;16.98;14.36;14.08;13.49;12.58;11.27;9.46;8.59;8.05;7.39;7.15;5.05;4.1;	946	alpha-Pinene	C10H16	7785-70-8	3	monoterpenoid	1.13795e+06	0.0832801	>>	141783	128192	109557	992336	1.05278e+06	987489	255984	166426	131871	810466	939199	949888	282365	249104	244902	986716	1.01486e+06	1.13795e+06	462748	467693	535579	<<
>0.05	>0.05	>0.05	0.01023	61	39	11.1706	83;41;55;57;56;39;70;69;68;43;84;42;53;97;67;79;71;81;40;51;94;54;50;38;112;58;65;77;52;111;82;66;63;37;85;95;80;62;93;	999.0;974.4;856.45;648.61;566.69;521.25;494.13;472.32;436.52;359.8;218.79;216.15;162.7;118.35;101.86;99.79;89.86;86.74;72.62;71.61;63.82;56.43;47.95;44.44;39.65;36.73;34.36;32.93;30.4;22.9;21.91;19.31;16.14;15.15;13.62;11.07;8.59;8.05;6.6;	962	2-Heptenal, (E)-	C7H12O	18829-55-5	2	aldehyde	1.02213e+06	0.183254	>>	813360	944208	784198	777600	443625	432149	556901	848925	692799	490402	877331	1.02213e+06	860361	684458	617971	501191	303319	442390	849433	646778	610672	<<
	>0.05	>0.05	>0.05	62	21	11.2418	60;73;41;43;55;87;45;57;39;56;61;42;74;91;93;39;121;59;94;88;107;	999.0;506.59;190.9;176.15;171.99;150.01;133.28;114.8;107.57;105.39;99.22;92.86;63.92;60.75;36.23;36.13;17.52;16.89;12.15;11.17;9.42;	966	Hexanoic acid	C6H12O2	142-62-1	3	fatty acid	136484	0.132833	>>	63413	48157	44333	111089	69900	74791	32653	44297	30630	57564	105611	136484	24982	18920	27122	54402	73387	53056	50027	65358	57740	<<
	>0.05	>0.05	>0.05	63	39	11.3907	43;41;57;82;69;56;85;44;95;55;39;67;84;42;45;68;100;71;83;70;53;58;72;81;110;54;86;96;66;40;109;93;59;65;38;79;51;113;87;	999.0;797.89;748.15;629.74;566.29;469.09;421.63;392.03;361.14;301.5;283.85;231.37;225.94;187.41;134.54;109.86;98.23;91.6;90.06;87.59;71.31;62.94;61.27;59.0;41.99;39.22;38.78;34.49;31.98;29.81;24.01;21.08;18.95;17.35;14.91;14.84;14.41;13.3;7.69;	972	Octanal	C8H16O	124-13-0	3	aldehyde	1.04005e+06	0.237193	>>	277860	324738	423403	15334.8	17986	6974.46	262029	990597	811323	7026.83	8556.01	27626.6	703769	1.04005e+06	846867	12064.1	14030.1	10582.1	265816	430168	392071	<<
	>0.05	>0.05	>0.05	64	18	11.4522	106;105;77;51;50;78;74;52;107;76;75;38;49;63;37;62;61;120;	999.0;997.92;972.1;381.73;222.67;177.08;99.17;93.73;76.56;50.47;44.6;32.49;28.51;27.95;26.55;21.87;18.81;14.44;	975	Benzaldehyde	C7H6O	100-52-7	2	benzenoid	560288	0.113817	>>	170636	166285	163165	350126	295647	208205	81411.9	120141	131981	178943	362379	560288	104387	124057	134361	209693	174985	314443	177496	207617	222812	<<
	>0.05	>0.05	>0.05	65	8	11.5978	70;55;97;83;71;111;98;84;	999.0;942.4;224.91;126.25;102.48;27.64;22.6;16.23;	982	1-Octen-3-one	C8H14O	4312-99-6	2	ketone	360214	0.275255	>>	280999	304358	246880	130935	88658.2	40970.9	159392	303384	223888	91315	133394	154851	360214	220791	192680	105727	38115.4	91778.8	298668	199897	182871	<<
>0.05	>0.05	>0.05	>0.05	66	23	11.6334	57;72;43;41;85;55;58;67;54;81;68;99;39;82;71;56;53;42;95;110;86;66;77;	999.0;168.3;157.23;118.45;87.26;75.65;65.17;64.12;61.79;59.4;56.8;46.46;45.5;42.21;40.08;29.37;28.05;27.09;21.55;13.96;10.31;8.49;4.25;	983	1-Octen-3-ol	C8H16O	3391-86-4	2	alcohol	607311	0.135344	>>	352262	341191	425800	288114	299344	607311	277845	430211	352531	125356	281580	414584	354437	368102	407613	268861	465898	428347	402775	447177	340291	<<
	>0.05	>0.05	>0.05	67		11.6515	126;79;45;47;64;80;46;128;48;	999.0;487.53;376.71;283.78;209.36;193.12;149.11;137.83;107.93;	984	Dimethyl trisulfide	C2H6S3	3658-80-8	2	S-compound	3170	0.0736545	>>	2589	2737	3170	1801	1666	1300	1562	2370	2789	2026	2205	1944	1900	1868	2307	1466	1993	2056	2067	2336	2056	<<
	>0.05	>0.05	>0.05	68	14	11.6755	93;91;77;79;136;94;92;80;121;65;78;119;105;107;	999.0;433.23;374.11;264.29;142.25;136.76;111.67;107.71;60.62;59.75;50.57;27.52;21.87;19.22;	985	4(10)-Thujene	C10H16	3387-41-5	2	monoterpenoid	134080	0.214469	>>	2834.03	0	2968.84	134080	132607	47290.5	3608.41	0	1703.62	113846	101868	118637	3502.87	1770.52	2910.67	114931	57207.2	97938.4	38173	27144	26493.4	<<
	>0.05	>0.05	>0.05	69	8	11.7467	43;108;69;111;93;58;71;42;	999.0;273.12;185.41;126.92;86.31;59.02;47.27;35.33;	989	6-Methyl-5-hepten-2-one	C8H14O	110-93-0	4	ketone	55638.2	0.227247	>>	20852.3	22800	42951.7	7680.13	13639.4	9744.91	24714.1	55638.2	55010	6283.28	4309.9	9096.92	34756.8	30249.6	44696.1	10892.7	17913.3	16156.8	24248.2	33812.4	22470.6	<<
	>0.05	>0.05	>0.05	71	26	11.8794	93;69;41;43;58;91;39;79;77;67;53;92;94;80;65;121;51;136;71;107;70;66;52;128;63;68;	999.0;678.46;678.12;284.34;240.38;237.47;200.3;179.84;173.27;131.48;124.19;112.46;106.34;86.12;61.65;57.71;44.75;43.15;41.5;34.8;31.85;26.27;24.61;16.7;15.69;12.68;	995	Myrcene	C10H16	123-35-3	2	monoterpenoid	424473	0.183027	>>	32725.2	31933.4	30689.7	415931	422274	210420	30432.9	30708	24229.5	310036	415594	424473	28953.5	26943.1	26266.6	268671	235291	368633	86269.3	85899.3	116597	<<
	>0.05	>0.05	>0.05	72	17	11.928	81;82;138;53;95;94;51;83;68;109;96;65;52;139;54;123;66;	999.0;233.09;153.19;121.47;50.47;44.37;24.97;23.94;22.23;21.47;18.89;18.24;18.05;16.23;15.05;13.07;12.98;	997	2-Pentylfuran	C9H14O	3777-69-3	2	furan	386339	0.217131	>>	46905.9	71057.3	92997.5	189232	114760	190818	26841.1	65710.6	92021.2	99206.4	301417	386339	29451.5	46512.9	82608	59028.6	89404.2	102154	67577	102975	99698.5	<<
	>0.05	>0.05	>0.05	73	6	11.9798	57;56;85;112;99;113;	999.0;409.39;55.93;35.97;31.35;30.56;	999	Heptane, 2,2,4,6,6-pentamethyl-	C12H26	13475-82-6	3	alkane	90696.8	0.0665258	>>	50967.9	33084	33949.4	67231.2	70342.4	62881.2	31304.1	29596.4	28507.2	64089.6	72123.5	90696.8	35363.6	27174.1	33388.3	54054.5	57597.1	77373.7	47342.2	41890.9	46860.6	<<
	0.00309	0.00422	>0.05	74	24	12.1642	81;110;53;79;67;68;82;65;77;95;66;109;63;	999.0;162.9;161.46;122.4;95.41;84.16;77.96;69.51;51.21;50.73;43.73;27.68;15.92;	1008	2,4-Heptadienal, (E,E)-	C7H10O	4313-03-5/	2	aldehyde	1.60769e+06	0.143461	>>	58197.6	77608.4	81116.2	84883.9	72360.2	68914.5	569789	1.60769e+06	933005	61743.9	72654.9	70217.8	1.20926e+06	1.2192e+06	748593	64715.6	64323.8	53980.7	378766	484552	383921	<<
				77	6	12.3423	43;67;82;57;100;54;	999.0;431.2;277.36;170.73;160.17;100.85;	1016	2-Hexen-1-ol, acetate, (E)-	C8H14O2	2497-18-9	4	ester	88492.9	1.73205	>>	0	0	0	0	0	0	1083.71	7071.93	0	0	0	0	49102.7	88492.9	10984.9	0	0	1073.64	0	26777.4	0	<<
	>0.05	>0.05	>0.05	79	8	12.4523	93;91;119;92;134;83;	999.0;913.68;534.0;274.79;272.64;162.47;	1018	2-Methyl-1-phenylpropane	C10H14	538-93-2	2	benzenoid	86991.6	0.037736	>>	1670.49	1870.79	1429.93	75075.9	86497.3	30071.4	0	1948.42	0	63419.3	85226.4	86991.6	0	0	0	55251	44662.9	69771.4	15769.8	15591.6	16716.7	<<
	>0.05	>0.05	>0.05	80	29	12.4976	105;91;93;77;134;79;92;106;103;78;51;80;121;65;136;104;119;39;94;115;63;135;107;117;52;50;102;89;53;	999.0;295.87;265.39;213.81;195.98;173.23;100.41;93.43;84.34;63.51;62.46;59.38;52.14;48.98;41.62;39.07;33.74;31.9;31.06;30.23;27.99;26.28;23.83;20.43;17.53;17.52;17.21;17.07;12.87;	1023	1-Methyl-3-propylbenzene	C10H14	1074-43-7	3	benzenoid	326985	0.0932954	>>	4579.01	1234.49	0	276713	326985	136450	0	0	0	234554	308079	299604	0	1004.81	1076.09	202113	158994	264555	65382	63799.7	75532.1	<<
	>0.05	>0.05	>0.05	82	31	12.8213	119;134;91;117;57;120;41;115;65;103;83;39;135;92;63;118;56;70;104;89;53;58;116;84;51;93;102;42;50;43;98;	999.0;264.32;226.34;141.12;124.29;105.77;89.25;75.61;65.47;45.3;40.79;39.9;32.07;30.37;28.28;27.98;27.74;27.4;26.96;25.31;20.86;20.72;20.13;19.91;19.58;18.24;14.67;12.76;11.59;11.44;10.55;	1038	p-Cymene	C10H14	99-87-6	2	monoterpenoid	237490	0.101028	>>	37333.3	22471.7	32492.4	197589	220233	137527	19398	26185.6	19881.7	169876	237490	225461	31564.4	23032.4	34762	147663	143835	197389	75554.8	71207.5	86452.8	<<
	>0.05	>0.05	>0.05	84	107	12.9378	68;93;67;79;94;121;92;107;91;136;77;53;39;80;41;81;95;65;105;108;69;55;51;78;40;66;52;122;137;82;63;119;42;106;103;43;207;50;54;115;117;73;89;38;104;96;62;58;64;109;120;74;75;102;56;57;116;208;111;295;134;135;76;59;70;132;209;90;118;83;37;87;97;61;138;123;191;86;133;128;296;45;131;126;101;127;297;49;129;85;279;88;71;110;193;189;98;147;112;210;113;177;114;46;192;247;280;	999.0;832.41;745.95;390.1;320.6;289.48;281.42;264.81;258.82;257.87;219.29;196.39;149.27;146.12;140.25;123.64;104.14;81.28;75.43;73.69;72.37;69.93;57.06;52.76;46.11;35.26;29.74;28.63;28.1;24.89;24.8;24.8;22.66;21.17;19.73;19.47;17.32;17.16;16.68;15.39;11.79;9.01;8.33;7.99;7.3;7.18;7.11;6.69;6.58;6.48;5.02;4.78;4.26;4.11;4.1;3.92;3.7;3.59;3.55;3.54;3.54;3.39;3.36;3.27;2.76;2.23;2.2;2.19;1.9;1.83;1.…	1043	D-Limonene	C10H16	5989-27-5	2	monoterpenoid	4.18941e+07	0.087592	>>	914424	386328	235121	3.91551e+07	4.11352e+07	2.07248e+07	166775	164288	134217	3.19483e+07	4.18941e+07	3.65317e+07	272259	236826	321954	2.77349e+07	2.5484e+07	3.69627e+07	9.49094e+06	9.79456e+06	1.11598e+07	<<
	>0.05	>0.05	>0.05	86	13	13.0122	93;91;77;136;94;43;80;65;78;92;83;56;86;	999.0;448.95;380.16;215.17;210.15;146.42;108.07;99.95;84.1;83.38;33.25;25.96;13.29;	1047	beta-Phellandrene	C10H16	555-10-2	3	monoterpenoid	113324	0.0894327	>>	0	0	0	92397	113324	49593.6	0	0	0	77008.2	99169.4	90678.1	865.982	0	0	73104.8	56631.8	89329	23488.9	26790.6	27996.1	<<
	>0.05	>0.05	>0.05	87	12	13.0899	43;97;100;112;110;57;95;99;85;111;59;113;	999.0;785.43;600.9;600.16;360.91;295.58;284.36;207.43;188.34;125.76;109.07;94.42;	1050	gcms87			4	unidentified	122532	0.0627535	>>	3651.53	0	0	56229.4	52699	79043.2	3138.45	0	1258.51	19602.7	19902.3	15291.7	11340.7	4983.58	9855.75	95770.1	122532	79308.2	20950.9	18800.2	18855.9	<<
				88	20	13.2356	91;92;120;65;39;63;89;51;50;62;90;121;64;93;38;66;74;61;52;75;	999.0;239.77;191.58;172.56;81.61;65.77;50.49;47.79;31.39;26.78;20.3;17.87;16.93;16.36;16.12;12.87;11.99;11.23;10.62;7.11;	1057	Benzeneacetaldehyde	C8H8O	122-78-1	2	benzenoid	425304	0.4319	>>	425304	285114	382667	5747.47	115398	104527	152031	170759	94298.2	0	0	0	59619.2	67411.5	54407.1	25755.7	55940.6	80465.9	92499.9	177172	85271.3	<<
	>0.05	>0.05	>0.05	89	58	13.2906	105;119;134;91;77;103;106;117;120;115;79;78;104;51;65;39;135;63;89;41;102;50;92;116;53;57;52;64;118;93;62;76;75;74;58;133;90;128;66;80;38;87;107;121;127;86;101;129;131;136;61;98;132;88;114;113;37;126;	999.0;945.26;462.25;243.94;158.31;114.28;101.64;100.22;93.24;90.26;85.79;71.32;69.84;63.45;61.22;53.98;50.57;47.15;35.78;32.88;24.73;23.44;22.4;21.46;21.23;19.85;19.58;15.77;15.07;14.29;13.04;12.58;12.38;12.23;11.6;11.15;10.7;7.06;6.49;6.18;5.47;5.21;4.99;4.52;3.72;3.43;3.33;3.28;3.15;2.86;2.7;2.29;2.16;1.91;1.51;1.42;1.37;1.09;	1060	1,3-Diethylbenzene	C10H14	141-93-5	2	benzenoid	4.55474e+06	0.0464193	>>	72807.2	71265.9	15194.9	4.5126e+06	4.20185e+06	1.89474e+06	6437.05	29027.1	11062	2.66696e+06	4.55474e+06	4.12588e+06	24209.2	17197.6	36790.2	2.58138e+06	2.38771e+06	3.97313e+06	880420	864859	943426	<<
	>0.05	>0.05	>0.05	90	38	13.4136	55;70;41;83;57;39;69;42;82;67;84;68;97;58;56;53;71;43;98;93;79;81;95;54;40;51;80;108;111;66;38;65;77;50;52;85;63;59;	999.0;997.57;956.23;702.0;610.93;540.78;508.42;368.15;366.44;289.39;202.15;191.6;173.24;172.84;167.98;159.22;135.88;129.39;125.14;114.18;82.28;76.51;61.77;59.87;57.27;50.17;38.91;38.67;38.62;34.31;33.12;31.47;31.02;29.13;26.59;25.72;19.53;18.42;	1066	2-Octenal, (E)-	C8H14O	2548-87-0	2	aldehyde	962194	0.182323	>>	332573	371882	319822	732057	509128	513281	182029	319406	257417	377430	922474	962194	291892	256143	217800	332018	264707	368894	408001	343267	282381	<<
	>0.05	>0.05	>0.05	91	41	13.4945	119;105;134;91;77;117;103;120;79;104;115;106;78;51;65;135;63;39;92;89;102;50;118;116;52;64;62;58;75;76;74;90;53;133;128;66;87;38;101;80;127;	999.0;856.95;466.11;351.19;161.36;146.83;119.79;98.46;96.63;95.52;94.0;79.29;70.01;65.95;65.2;52.36;50.23;44.14;41.81;37.76;25.48;25.23;23.81;23.44;20.25;17.19;14.81;14.79;13.84;13.53;13.08;12.96;12.71;12.44;8.64;7.35;6.68;4.99;4.49;4.21;4.04;	1069	1,4-Diethylbenzene	C10H14	105-05-5	2	benzenoid	1.15326e+06	0.0693601	>>	21062.3	34725.3	12648.6	1.15288e+06	1.08631e+06	492474	6303.22	18079.2	10714.5	646895	1.15326e+06	1.12253e+06	13572.6	12880.8	19011.2	655063	583725	1.04534e+06	226690	218547	249532	<<
	>0.05	>0.05	>0.05	92	6	13.5172	93;136;121;94;80;107;	999.0;312.52;262.22;94.74;62.9;51.71;	1070	beta-Pinene	C10H16	127-91-3	3	monoterpenoid	30075	0.128593	>>	1307.92	1385.04	1257.27	22917.6	30075	13378.9	913.276	1464.42	1051.63	19535.2	27860.6	29736.4	1041.8	1357.82	1278.44	15886.6	13194.1	24987.8	6039.72	6446.08	7699.63	<<
	>0.05	>0.05	>0.05	93	37	13.5593	105;119;134;91;117;77;115;103;106;79;39;120;65;51;104;78;135;63;89;116;92;118;102;50;53;52;64;75;62;76;74;128;58;90;66;133;87;	999.0;828.55;487.66;313.33;195.53;174.81;129.56;119.87;94.49;93.71;82.83;81.24;75.27;71.58;70.72;67.52;52.26;52.24;35.7;31.87;30.39;29.28;27.52;25.43;22.57;19.9;18.18;16.55;15.86;15.03;14.5;11.01;10.04;8.33;8.01;4.42;4.05;	1072	1,2-Diethylbenzene	C10H14	135-01-3	3	benzenoid	845160	0.0671339	>>	10463.7	5669.57	0	834204	755427	321406	0	0	0	498296	845160	738392	0	0	1150.74	499383	454178	781430	139684	131529	150340	<<
>0.05	0.00309	0.0002	>0.05	96	18	14.048	137;152;124;95;68;138;109;105;94;151;80;52;93;107;54;119;153;66;	999.0;333.93;252.77;113.57;97.26;86.03;82.04;77.85;73.53;69.26;64.2;59.72;53.29;51.94;48.74;46.53;40.54;38.25;	1082	2-Methoxy-3-isopropylpyrazine	C8H12N2O	25773-40-4	1	pyrazine	98431.8	0.0383266	>>	98431.8	85136.9	93441.1	22028.1	29642.6	27061.8	48814.4	39469.6	34556.2	32000.6	51219.4	47556.6	16168.5	14624.2	16205	45762.5	57776.1	42570.8	42212.8	39539.3	42352.7	<<
	>0.05	>0.05	>0.05	97	9	14.1257	93;121;136;91;79;117;107;132;115;	999.0;976.79;788.76;603.06;403.41;382.58;202.72;173.86;91.6;	1099	2-Cyclopenten-1-one, 2,3,5-trimethyl-4-methylene-	C9H12O	29765-85-3	3	ketone	34475.5	0.0717156	>>	4124.92	4299.24	2440.19	22036.7	33420.6	13062.1	2593.61	2793.21	1091.57	18622.5	34475.5	33046.1	2450.9	1298.58	1269.22	17450.4	13565	22449.9	6434.43	6322.63	7199.12	<<
	>0.05	>0.05	>0.05	98	11	14.2292	117;132;115;91;92;131;65;116;118;63;133;	999.0;949.42;555.49;399.29;192.17;190.79;172.66;166.24;110.09;95.31;93.22;	1104	p-Cymenene	C10H12	1195-32-0	2	benzenoid	57010.4	0.276237	>>	8008.68	17773	6538.61	41013.3	48087.9	30645.5	2112.97	10179.7	6224.13	27686	43966.1	44554.8	7841.06	7687.52	11134.2	18283.2	25005.8	57010.4	22298.5	13405.3	23243.2	<<
>0.05	>0.05	>0.05	>0.05	100	36	14.3619	57;41;56;43;55;44;70;69;98;82;68;81;39;67;95;42;96;71;54;45;83;72;114;58;53;99;66;86;85;109;124;97;79;84;80;65;	999.0;727.0;581.24;578.47;514.34;469.7;367.46;329.29;315.71;297.75;292.71;245.29;231.76;226.14;224.49;223.06;189.69;152.12;135.45;132.16;95.07;74.8;73.0;71.75;60.0;54.89;31.02;24.04;23.47;22.45;21.66;17.57;15.82;13.35;9.05;7.8;	1111	Nonanal	C9H18O	124-19-6	2	aldehyde	773892	0.0628779	>>	572934	590807	605584	597861	562599	508954	531291	773892	670016	555183	630359	543996	638019	622081	553360	565680	569773	532695	578187	618610	545711	<<
	>0.05	>0.05	>0.05	103	10	15.6566	138;124;151;137;123;105;41;81;95;139	999.0;597.18;437.09;273.43;159.08;116.32;86.58;85.54;83.52;82.19	1170	2-Methoxy-3-isobutylpyrazine	C9H14N2O	24683-00-9	2	pyrazine	4167	0.165423	>>	1915	1022	4167	1580	1985	2189	1055	1000	1000	1157	1741	1212	1000	1483	1000	2603	1944	1367	1000	1391	1167	<<
	>0.05	>0.05	>0.05	107	17	16.032	138;95;77;123;52;65;139;80;63;64;	999.0;483.56;394.4;374.41;181.23;172.89;98.47;90.23;89.02;66.73;	1193	1,2-Dimethoxybenzene	C8H10O2	91-16-7	3	benzenoid	90682.6	0.145192	>>	43316.8	27699.3	24041.2	83707.6	77486.8	71092.7	46445.8	31500.7	18717.8	74168.9	68959.6	55918.4	29477.4	24529.4	22018.3	90682.6	79139.1	69330.8	40406	42857.8	32189.6	<<
	>0.05	>0.05	>0.05	108	42	16.0903	81;67;82;79;138;53;54;95;65;77;68;66;51;109;52;96;63;80;	999.0;150.83;94.9;83.5;81.71;73.57;71.68;68.98;61.24;61.14;56.4;51.44;31.32;23.48;19.44;17.82;14.15;13.2;	1196	2,4-Nonadienal, (E,E)-	C9H14O	5910-87-2	2	aldehyde	548978	0.0769784	>>	311164	252355	222010	498956	502014	490323	342756	267117	199608	493172	548978	424264	252218	211676	200930	521562	474053	466169	332625	334161	290853	<<
	>0.05	>0.05	>0.05	109	15	16.1421	71;93;111;43;91;77;86;136;68;121;154;92;94;110;119;	999.0;691.72;514.73;433.24;277.66;249.06;222.72;183.33;147.48;144.93;141.48;129.11;96.35;87.0;74.91;	1198	gcms109			4	unidentified	84906.7	0.0154274	>>	0	0	0	67395.8	84906.7	33688.3	1691.71	0	0	45503.5	73162.6	69336.7	0	0	0	41943.1	35827.6	62125.6	10687.1	10516.5	10846.1	<<
	>0.05	>0.05	>0.05	116	52	17.987	58;43;71;59;41;55;57;85;39;42;112;110;170;69;56;70;82;83;81;67;95;96;72;127;155;44;53;84;68;113;54;60;100;86;97;99;45;114;141;128;109;40;171;111;65;152;51;79;123;156;52;142;	999.0;748.86;338.3;294.8;188.32;103.93;101.89;83.88;56.63;53.7;42.64;41.28;39.98;38.38;37.0;36.22;34.8;32.77;28.82;25.84;25.65;23.6;23.51;22.54;19.6;19.28;19.08;18.55;18.05;17.93;15.56;10.7;10.31;9.1;8.94;8.53;7.77;7.4;7.01;5.8;5.5;5.29;4.76;4.68;4.02;3.97;3.94;3.92;3.05;1.94;1.62;1.51;	1268	2-Undecanone	C11H22O	112-12-9	2	ketone	1.93394e+06	0.104755	>>	982091	864653	751629	1.63468e+06	1.64829e+06	1.66166e+06	1.11395e+06	871729	657648	1.64667e+06	1.93394e+06	1.45646e+06	821958	695325	733306	1.75277e+06	1.6093e+06	1.53235e+06	1.08858e+06	1.17554e+06	952677	<<
	>0.05	>0.05	>0.05	118	16	18.521	81;41;67;39;79;83;82;95;53;54;152;65;109;66;96;68;	999.0;224.18;164.6;146.31;133.02;126.01;125.62;109.95;92.94;84.89;74.2;71.22;65.88;64.77;57.87;46.95;	1324	2,4-Decadienal, (E,E)-	C10H16O	25152-84-5	3	aldehyde	84570.9	0.075515	>>	31229.4	21544.8	20814.6	68528.3	60608.3	66621.7	44208.2	29444.6	21249.2	76784.4	84570.9	57262.8	24559.2	24045.8	19859.2	67891.4	72875.3	59752.6	32909.8	37981	37148.3	<<
	>0.05	>0.05	>0.05	119	25	19.1425	138;83;95;109;41;57;67;124;137;193;110;180;39;152;165;53;107;55;123;208;65;79;151;139;121;	999.0;821.46;718.14;597.59;563.68;525.23;441.16;419.36;384.28;360.72;292.33;254.64;240.18;208.26;182.26;169.8;161.17;156.06;143.75;128.05;125.03;124.41;114.68;111.18;88.24;	1358	gcms119			4	unidentified	110613	0.182635	>>	46169.5	22018.3	29892.1	97336.7	88852.1	87658.4	51846.8	34028.9	23813.7	89373.8	102422	67526.3	33407.5	28674.5	25983.6	110613	83716.8	88204	35499.5	47543.7	34773.6	<<
	>0.05	>0.05	>0.05	120	7	19.4953	57;82;67;81;80;123;61;	999.0;595.8;459.74;436.08;383.53;227.37;175.39;	1378	4-tert-Butylcyclohexyl acetate	C12H22O2	1900-69-2	3	ester	28379.3	0.208711	>>	11619.6	5163.88	4440.14	23022.8	25608.6	24435.3	9659.65	7386.16	5169.33	26638.1	28207.7	18317.6	7215.5	5733.91	5292.79	28379.3	26468	23468	12336.2	14930	9775.92	<<
	>0.05	>0.05	>0.05	121	32	19.7153	88;101;41;73;55;43;70;60;61;155;157;57;69;89;71;42;115;45;56;84;83;97;143;98;87;102;85;74;129;39;171;68;	999.0;399.61;223.53;220.8;218.56;216.19;186.38;170.07;153.25;141.49;120.4;106.28;104.87;93.06;82.47;72.08;64.88;63.91;50.95;46.41;44.64;40.68;39.54;37.5;36.19;35.37;33.2;30.42;29.42;22.13;18.82;12.99;	1391	Ethyl decanoate	C12H24O2	110-38-3	2	ester	242161	0.0771452	>>	108697	92349.5	77094	202578	189622	211197	145561	95539.8	64685.7	199942	242161	183599	86449.1	79265.4	75095.7	207088	201302	184694	121368	141124	128095	<<
				125	44	21.1621	177;41;220;135;67;149;57;91;163;39;95;205;136;121;77;53;65;79;107;105;178;119;51;81;159;93;109;123;164;66;150;221;133;192;147;207;115;110;137;117;52;162;122;131;	999.0;512.01;492.74;456.75;435.99;383.85;300.6;289.65;276.57;241.82;238.34;227.48;207.48;197.45;194.6;192.19;185.07;182.45;172.11;154.26;149.06;130.09;123.27;121.4;117.42;117.2;114.9;105.08;104.35;97.64;96.43;96.04;94.14;89.76;86.62;85.93;83.99;80.49;79.84;79.31;76.57;67.56;66.19;63.51;	1477	2,6-Di-tert-butyl-1,4-benzoquinone	C14H20O2	719-22-2	2	monoterpenoid	169760	0.580135	>>	33688.1	4506.68	10976.5	109750	132439	120720	59712.7	13044	10146.7	153525	135236	60907.6	11780	3770.04	6289.02	169760	90112.9	120048	17413	48586.8	21551.3	<<
				126	12	21.8515	57;155;56;173;60;74;153;87;168;71;95;73;	999.0;644.99;588.98;474.29;379.2;359.52;324.43;321.41;286.86;175.13;173.69;122.99;	1519	3-Tridecanone	C13H26O	1534-26-5	4	ketone	18589.2	0.437838	>>	3145.1	1096.04	1457.98	18359.1	13999.5	16300.3	5203.01	1824.9	1144.45	11910.6	18589.2	12641	1031.52	1408.48	0	13597.7	17538.9	11266.1	2596.22	6850.31	6067.55	<<

## Sheet: Table S2; GCMS2020
Supplemental Table S2: relative level of compounds detected by untargeted GCMS of secondary volatiles extracted in the headspace of the asparagus spear samples in 2020																			INJ	45	34	30	27	49	10	42	17	44	14	11	38	39	15	48	20	22	36	8	31	40	18	6	21	7	24	43	37	32	9
Compounds are sorted on retention time (column G).																			REP	1	2	3	1	2	3	1	2	3	1	2	3	1	2	3	1	2	3	1	2	3	1	2	3	1	2	3	1	2	3
																			WEEK	20	20	20	23	23	23	20	20	20	23	23	23	20	20	20	23	23	23	20	20	20	23	23	23	20	20	20	23	23	23
																			TYPE	green	green	green	green	green	green	white	white	white	white	white	white	green	green	green	green	green	green	white	white	white	white	white	white	green	green	green	green	green	green
																			VARIETY	Avalim	Avalim	Avalim	Avalim	Avalim	Avalim	Avalim	Avalim	Avalim	Avalim	Avalim	Avalim	Gijnlim	Gijnlim	Gijnlim	Gijnlim	Gijnlim	Gijnlim	Gijnlim	Gijnlim	Gijnlim	Gijnlim	Gijnlim	Gijnlim	Grolim	Grolim	Grolim	Grolim	Grolim	Grolim
FDR ADJUSTED P VALUES					COMPOUND MASS CLUSTER INFORMATION					COMPOUND ANNOTATION INFORMATION									SAMPLE	Avalim green 1.1	Avalim green 1.2	Avalim green 1.3	Avalim green 2.1	Avalim green 2.2	Avalim green 2.3	Avalim white 1.1	Avalim white 1.2	Avalim white 1.3	Avalim white 2.1	Avalim white 2.2	Avalim white 2.3	Gijnlim green 1.1	Gijnlim green 1.2	Gijnlim green 1.3	Gijnlim green 2.1	Gijnlim green 2.2	Gijnlim green 2.3	Gijnlim white 1.1	Gijnlim white 1.2	Gijnlim white 1.3	Gijnlim white 2.1	Gijnlim white 2.2	Gijnlim white 2.3	Grolim green 1.1	Grolim green 1.2	Grolim green 1.3	Grolim green 2.1	Grolim green 2.2	Grolim green 2.3
TYPE	WEEK WHITE t-test	WEEK GREEN t-test	VARIETY WHITE anova	VARIETY GREEN anova	clusterId	R.T.	mass list	(relative)intensity list	RIexp	Putative ID	FORMULA	CAS Number	Level of identification	compound class	Aroma attribute	remark	max value	RSD in QCs	QUANT_START	20200626_asparagus_greenwhite_45	20200626_asparagus_greenwhite_34	20200626_asparagus_greenwhite_30	20200626_asparagus_greenwhite_27	20200626_asparagus_greenwhite_49	20200626_asparagus_greenwhite_10	20200626_asparagus_greenwhite_42	20200626_asparagus_greenwhite_17	20200626_asparagus_greenwhite_44	20200626_asparagus_greenwhite_14	20200626_asparagus_greenwhite_11	20200626_asparagus_greenwhite_38	20200626_asparagus_greenwhite_39	20200626_asparagus_greenwhite_15	20200626_asparagus_greenwhite_48	20200626_asparagus_greenwhite_20	20200626_asparagus_greenwhite_22	20200626_asparagus_greenwhite_36	20200626_asparagus_greenwhite_08	20200626_asparagus_greenwhite_31	20200626_asparagus_greenwhite_40	20200626_asparagus_greenwhite_18	20200626_asparagus_greenwhite_06	20200626_asparagus_greenwhite_21	20200626_asparagus_greenwhite_07	20200626_asparagus_greenwhite_24	20200626_asparagus_greenwhite_43	20200626_asparagus_greenwhite_37	20200626_asparagus_greenwhite_32	20200626_asparagus_greenwhite_09
	>0.05	>0.05	>0.05	>0.05	1	1.687	44;43;42;41;45;46;	999.0;499.5;162.82;69.06;15.46;2.67;	537	Acetaldehyde	C2H4O	75-07-0	3	aldehyde	ethereal, pungent, fruity		862800	0.0419099	>>	1000	1000	1000	1000	1000	1000	401735	383125	282186	659107	434313	481603	363887	1000	414255	480799	451492	387109	314587	355712	381880	488380	321719	187956	1000	1000	1000	1000	111270	1000
	0.04795	>0.05	>0.05	>0.05	2	1.79962	47;48;49;50;	999.0;848.0;62.27;39.54;	548	Methanethiol	CH4S	74-93-1	1	S-compound	sulfurous, garlic, cabbage	key odorant	251520	0.160081	>>	63161.6	77758.2	69770.3	133093	138570	251520	41246.1	74778.9	39960.7	67236.4	71356.3	53860.3	93180.8	142772	84996.1	106665	107772	111043	62399.5	52646.7	45245	82236.6	102239	100448	114080	148041	110783	116105	109408	172861
	>0.05	>0.05	>0.05	>0.05	3	1.90632	45;46;43;42;41;47;49;	999.0;384.57;247.93;103.44;28.3;22.98;0.49;	553	Ethanol	C2H6O	64-17-5	2	alcohol	ethereal, medical, strong, sweet		1.13031e+07	0.0202337	>>	2.66476e+06	920774	38459	49720.3	41396.1	34072.9	6.51434e+06	6.87083e+06	5.00137e+06	9.31853e+06	7.30967e+06	8.34281e+06	1.16884e+06	562985	883019	6.63177e+06	6.64951e+06	6.32785e+06	5.71006e+06	6.2178e+06	6.15231e+06	8.03475e+06	5.95424e+06	2.85161e+06	225006	32874.4	77648.2	106637	37233	60557.8
	>0.05	>0.05	>0.05	>0.05	4	2.21575	43;42;41;39;57;72;55;56;38;53;51;71;73;37;	999.0;565.06;509.29;229.48;211.55;151.17;63.24;47.3;38.1;26.53;16.22;9.02;8.18;5.0;	567	Pentane	C5H12	109-66-0	1	alkane			436947	0.194402	>>	292938	244481	323707	220767	220509	208215	69137.7	26650.3	67923.7	7147.25	27417.8	15757.3	334942	436947	335046	206145	136764	288765	71920.3	84479.2	67004	13855.5	69326.7	54943.8	195986	360850	327592	362072	389040	291044
	>0.05	>0.05	>0.05	>0.05	5	2.41492	62;47;61;35;58;63;49;	999.0;739.42;341.3;159.4;76.59;49.92;42.84;	576	Dimethyl sulfide	C2H6S	75-18-3	1	S-compound	cabbage, onion, sulfurous	key odorant	88942.2	0.0803833	>>	67325.7	75131.3	88942.2	22150.8	38342.5	15461.8	19668.7	8311.81	17215.5	4047.55	4426.04	12942.8	30159.8	33117.7	41808.5	17763.6	6490.26	24880.5	4565.85	21573.3	22242.3	2463.68	2124.14	10316.6	22221.9	20395	42003.2	27067.7	27727.1	11061.3
					8	3.05867	45;43;60;42;41;61;62;	999.0;723.73;586.2;119.83;31.12;13.82;3.71;	604	Acetic acid	C2H4O2	64-19-7	3	short fatty acid	pungent, sour, sharp, vinegar		341436	#DIV/0!	>>	0	0	0	0	0	0	0	0	0	0	0	0	0	0	0	341436	309922	295747	95669	121476	120541	101544	55575	126634	0	0	0	0	0	0
					9	3.13337	43;72;57;42;39;73;71;50;55;37;53;38;51;	999.0;295.52;90.74;53.62;32.36;13.41;11.4;9.25;8.64;7.98;7.77;7.14;4.32;	608	2-Butanone	C4H8O	78-93-3	1	ketone	ethereal, fruity		130518	0.387896	>>	9274.16	96329.5	67975.1	95996.6	22683.6	107137	26114.5	21255.4	26176.5	22117.4	31613.3	99748.2	36250.3	115018	65576.5	91934	80605.9	84118.7	9053.22	42340.2	8111.34	27806.5	53638.7	45549.2	107232	30194.6	82830.3	97209.5	82544.7	74714.4
					10	3.46768	43;45;61;70;73;88;42;60;62;87;	999.0;157.75;155.03;129.94;54.93;50.27;28.8;6.01;4.89;3.83;	623	Ethyl Acetate	C4H8O2	141-78-6	2	ester	ethereal, fruity, sweet, green		650002	0.590826	>>	239479	132095	107766	88716.6	89501.1	96945.3	163397	343177	207173	383107	264189	274565	147504	117022	126678	274114	338165	223736	194233	256189	281602	428302	495433	170848	135868	125992	108446	108847	125223	139292
	>0.05	>0.05	0.04494	>0.05	11	3.47125	71;59;41;67;69;58;55;72;68;65;63;	999.0;275.53;179.02;77.9;56.93;52.73;50.36;49.1;43.04;16.47;11.49;	623	2-Methyl-3-buten-2-ol	C5H10O	115-18-4	1	alcohol	earthy, herbal, oily		196653	0.0636814	>>	113973	132528	128412	64927.1	95086.7	69759.3	29315.4	40003.5	32246.4	30089.3	38093.2	39092.7	131931	128938	125875	102047	128476	157015	35599.6	53703.1	55883.8	30885.2	32850.4	32803.5	114880	135274	138939	169339	196653	194212
	0.00947	>0.05	>0.05	>0.05	12	3.48192	82;53;81;39;51;50;54;52;83;49;38;37;	999.0;617.38;548.69;264.97;167.56;159.41;128.79;68.42;55.99;38.73;35.81;24.3;	623	2-Methylfuran	C5H6O	534-22-5	1	furan	ethereal, chocolate		226362	0.0625937	>>	226362	219000	151905	83278.2	121999	53518.2	42508.1	65851.8	42428.2	23382.4	28755.9	26127.1	156199	112954	121847	114018	101042	139074	51776.1	84592.4	78290	41510.8	19219.2	52313	152516	162928	128472	99097.1	141252	94680.8
					16	4.25015	41;44;43;58;39;71;57;45;86;55;	999.0;956.6;740.54;607.77;567.11;296.06;248.91;138.63;84.97;38.54;	657	3-Methylbutanal	C5H10O	590-86-3	1	aldehyde	fatty, malty, sour, chocolate, ethereal		207977	0.528869	>>	26204.4	76490.8	98913.7	207977	177279	70525.3	2453.59	2265.69	3432.47	2067.94	3435.42	3378.36	26933.6	131217	25197.2	18225.7	23077.5	58939.8	2196.82	14781.4	15340.5	1957.76	1590.8	11577.4	180941	145527	118748	80780.2	130316	76420.5
	>0.05	>0.05	>0.05	>0.05	17	4.73385	57;55;58;53;67;68;59;65;	999.0;65.6;50.35;45.06;41.67;33.41;32.77;8.88;	678	1-Penten-3-ol	C5H10O	616-25-1	1	alcohol	bitter, butter, fruity, pungent, tropical		137245	0.170676	>>	73663.1	49895.4	82076.6	63043.8	112388	42938.1	10409.5	7216.24	15753.7	8008.57	7977.92	6260.95	86956.5	82313.8	84858	47666.3	63031.6	55881.3	13212.1	13134.4	10203.9	9053.49	5949.99	10372.1	88673.7	78641.5	71947.5	118578	137245	100996
	>0.05	>0.05	>0.05	>0.05	18	5.0006	57;86;55;43;69;100;75;53;67;42;	999.0;206.5;132.16;107.15;93.4;71.79;62.7;59.63;39.86;39.46;	680	3-Pentanone	C5H10O	96-22-0	2	ketone	ethereal, pungent		63900	0.145191	>>	46473	32857	48508	34523	35537	1000	12359	10094	13460	9822	1000	8254	49968	57798	45706	32919	40279	43380	9781	11227	10551	1000	6654	1000	36134	48363	36111	45865	63900	41381
	>0.05	>0.05	>0.05	>0.05	20	5.05395	44;58;41;57;43;39;42;45;55;53;71;40;56;38;67;50;51;59;86;68;37;85;54;52;49;46;69;65;83;62;60;61;63;72;66;87;36;48;82;	999.0;506.91;409.41;366.16;241.46;188.11;122.55;120.04;71.06;29.89;28.25;28.24;23.65;23.16;22.22;21.64;21.03;17.66;14.02;13.7;10.1;8.74;6.8;5.96;4.57;4.48;4.15;3.4;1.83;1.8;1.66;1.61;1.56;1.38;1.26;1.23;0.54;0.52;0.25;	692	Pentanal	C5H10O	110-62-3	1	aldehyde	almond, berry, fermented, fruity, pungent, nutty		1.12663e+07	0.174528	>>	8.75581e+06	5.63958e+06	9.1975e+06	7.95228e+06	9.3443e+06	7.37892e+06	3.32502e+06	2.37051e+06	3.46348e+06	2.72051e+06	2.26565e+06	2.21362e+06	1.02118e+07	8.58145e+06	1.12663e+07	7.58709e+06	8.43825e+06	7.73161e+06	2.49779e+06	3.01924e+06	2.95618e+06	2.85034e+06	2.19891e+06	3.02594e+06	6.86717e+06	8.20839e+06	7.48121e+06	1.00818e+07	1.10051e+07	7.72957e+06
	>0.05	>0.05	>0.05	>0.05	22	5.10018	81;96;95;65;82;66;97;	999.0;380.43;65.45;63.63;60.5;27.87;27.4;	694	2-Ethylfuran	C6H8O	3208-16-0	2	furan	burnt, earthy, malty, sweet		154072	0.13548	>>	99782.6	46301.5	62635.3	73777.2	154072	20951.1	35679.3	14344	44827.5	13956.4	10607.4	17896.7	61135.1	46244.3	71289.5	43753.8	41592.5	66731.4	13710.7	31012.1	29842.6	15070.1	7126.53	18874.6	47818.9	32442.7	73899.2	108394	103177	53209.8
>0.05	>0.05	>0.05	0.03329	>0.05	24	5.84352	55;70;42;41;43;39;57;45;56;69;71;46;53;38;51;50;54;47;	999.0;711.87;599.64;544.01;490.66;229.91;224.61;133.24;109.87;69.12;56.42;54.11;43.05;26.01;22.81;20.74;19.6;14.5;	727	3-Methyl-1-butanol	C5H12O	123-51-3	1	alcohol	alcoholic, burnt, fruity		558822	0.0892677	>>	35145.3	115950	72347.9	477044	230028	170583	57407.7	58770.9	51716.4	238776	94843.7	168140	48258.4	397167	56752	71245.9	100979	150334	63648.3	86390.7	71575.6	121760	47361.6	43781.3	183780	136106	90663.8	81514.2	76580.8	118797
	>0.05	>0.05	>0.05	>0.05	25	5.95733	43;58;41;57;85;39;100;42;59;56;67;38;	999.0;341.04;246.63;210.23;154.93;135.66;130.01;72.92;24.67;22.2;17.82;14.56;	730	4-Methyl-2-pentanone	C6H12O	108-10-1	1	ketone	dairy, fruity, green, herbal		33605	0.0507921	>>	27861	25411	26052	22115	22787	16595	26065	27187	24459	20579	23849	19751	33605	29038	26789	23054	1000	1000	24439	17522	21307	22012	20500	22836	22872	29638	22363	21505	25665	22095
					26	6.17785	94;79;45;46;47;61;48;64;	999.0;497.67;315.4;191.49;184.68;113.87;103.91;102.25;	741	Dimethyl disulfide	C2H6S2	624-92-0	1	S-compound	cabbage, earthy, fruity		45516.3	0.460774	>>	8701.01	15060.9	10331	14909.3	18992	35395.9	6829.07	21547.6	6642.32	18518.7	20856.4	9610.56	12442.9	15873.8	13929.8	22906.5	22848.2	18518.8	13896.8	8137.48	7062.77	28752.2	45516.3	29559.3	23779.8	22011.6	15136	21184.5	13342.6	26995.6
	>0.05	>0.05	>0.05	>0.05	31	6.56197	55;42;70;41;57;43;39;56;69;44;45;53;40;58;54;38;71;67;50;60;51;59;37;52;68;87;65;46;62;63;86;	999.0;989.53;705.78;680.74;298.0;278.9;224.41;201.42;93.27;56.67;56.14;45.33;39.15;35.05;24.65;21.13;20.68;15.94;15.83;14.25;14.01;10.02;8.57;6.49;5.36;4.86;4.86;4.36;3.51;3.47;2.31;	758	1-Pentanol	C5H12O	71-41-0	1	alcohol	balsam, oily, sweet, vanilla		2.49514e+06	0.164094	>>	1.75166e+06	1.12759e+06	1.83484e+06	1.60804e+06	2.0108e+06	1.35171e+06	594461	365423	656641	476487	362220	349655	2.23692e+06	1.66746e+06	2.49514e+06	1.25411e+06	1.36176e+06	1.29174e+06	438435	510294	501177	486719	330754	471667	1.1767e+06	1.46469e+06	1.50795e+06	1.89055e+06	2.04856e+06	1.29709e+06
>0.05	0.00947	>0.05	>0.05	>0.05	32	6.70423	91;92;65;63;51;93;89;50;62;90;64;61;46;66;74;86;49;	999.0;597.32;101.66;68.44;51.32;42.67;42.45;34.57;30.72;17.7;15.21;13.72;12.52;12.35;10.65;9.36;6.94;	764	Toluene	C7H8	108-88-3	2	benzenoid	paint, sweet		829814	0.0402302	>>	121315	829814	129494	62187.3	65019.5	36627.2	118126	120064	143626	41462.1	56399.4	62704.5	210770	139401	117052	42913.5	45858.2	65460.2	65674.4	55882.6	57200.5	42978.6	37408	48343.2	269840	252124	458189	50521.5	52933.8	44576.5
>0.05	>0.05	>0.05	>0.05	>0.05	34	7.33375	41;69;55;39;42;83;80;53;54;51;97;50;38;79;52;	999.0;582.94;386.35;360.22;207.77;204.52;183.28;137.35;65.24;61.19;51.59;46.39;45.18;40.24;24.49;	792	3-Hexenal	C6H10O	6789-80-6	2	aldehyde	apple, fatty, fruity, grassy		583553	0.213086	>>	5838.15	5264.8	7287.72	8327.15	9789.35	10909.4	1740.3	4645.21	1862.52	1894.01	2061.96	2201.43	2816.4	10685.4	2821.65	29385.4	23589.1	8578.17	7260.05	1689.31	0	2801.41	5912.43	2967.86	151438	12109.6	10333.7	69007.6	152749	583553
	>0.05	>0.05	>0.05	>0.05	36	7.39422	56;44;41;57;43;39;72;82;55;67;45;42;71;58;40;53;54;38;51;81;83;50;69;73;68;70;37;65;52;59;79;63;85;100;62;46;99;66;61;49;77;101;74;84;80;64;60;78;97;47;86;48;95;75;36;	999.0;878.1;861.77;739.3;611.47;392.25;342.83;295.69;260.28;199.3;186.96;179.43;142.12;118.01;69.29;66.19;40.75;36.32;33.89;32.93;29.67;25.39;24.84;15.53;14.86;13.19;12.76;11.8;10.91;9.17;8.64;8.05;7.0;6.72;6.51;5.88;5.41;4.86;3.51;3.36;2.92;2.03;1.91;1.39;1.3;1.07;0.95;0.61;0.57;0.52;0.39;0.38;0.36;0.31;0.3;	794	Hexanal	C6H12O	66-25-1	1	aldehyde	fresh, fruity, grass, leafy, green	key odorant	3.15352e+07	0.0239311	>>	2.14684e+07	1.35333e+07	1.57986e+07	2.09316e+07	1.97479e+07	1.42072e+07	3.10202e+07	2.47892e+07	3.15352e+07	2.6085e+07	2.33934e+07	2.39846e+07	1.69197e+07	1.76068e+07	1.65951e+07	1.89235e+07	1.72218e+07	1.63052e+07	2.49388e+07	2.55819e+07	2.62164e+07	2.73958e+07	2.26399e+07	2.74409e+07	1.70714e+07	1.17301e+07	1.39212e+07	1.51747e+07	1.65122e+07	1.42812e+07
>0.05	>0.05	>0.05	>0.05	>0.05	44	7.88148	43;56;41;73;61;55;39;42;58;71;87;53;86;74;38;54;51;50;60;62;	999.0;472.47;214.43;171.52;156.94;94.73;77.94;53.58;28.31;27.93;17.53;11.26;10.48;8.6;8.4;8.29;6.79;5.72;5.35;5.18;	815	Butyl acetate	C6H12O2	123-86-4	1	ester	banana, fruity, pear, apple		118459	0.146872	>>	35262.7	94312.8	73979.7	85069.4	47782.1	89740	75506.5	47344.2	65017.6	70955.2	59321.8	87734.9	57722	118459	81405.3	86760.9	81366.6	57229.9	40790.7	57250.5	49757	69472.2	88985.6	73939.9	66822.9	57419.3	94748.8	53510.5	83464.9	90898.5
	>0.05	>0.05	>0.05	>0.05	45	8.07708	60;43;41;87;45;39;42;61;59;69;38;	999.0;303.85;283.18;219.46;196.13;158.89;114.34;59.28;42.48;38.59;13.84;	824	3-Methylbutanoic acid	C5H10O2	503-74-2	3	short fatty acid	sour, rancid, cheese		1338521	0.179454	>>	74377	88233	46107	1338521	225819	655253	41002	43584	71946	67613	39405	37783	105972	66540	96941	143474	168233	260132	61677	55341	39319	80610	38764	54311	71061	97109	50531	71208	77063	148021
	>0.05	>0.05	>0.05	>0.05	48	8.67105	41;55;69;83;39;42;57;70;98;43;56;97;53;80;79;54;40;68;51;38;81;67;50;65;84;52;77;37;63;62;58;66;71;44;99;61;49;95;78;64;	999.0;969.73;928.41;801.82;688.23;571.32;529.27;267.16;256.22;211.74;194.1;184.77;176.19;163.61;138.9;130.46;118.66;104.66;94.47;88.45;81.8;80.1;73.38;55.09;43.8;38.66;37.29;35.03;30.88;24.17;23.14;22.13;19.23;18.92;17.35;14.78;12.57;10.79;9.61;8.23;	850	2-Hexenal, (E)-	C6H10O	6728-26-3	1	aldehyde	almond, fatty, fruity, green, leafy, sweet, rancid	key odorant	3.00934e+06	0.173971	>>	298853	439968	421217	403643	745632	164471	286967	196068	344420	241955	171644	156383	177404	267554	190575	738990	536990	395615	197250	238335	207220	261462	173403	308890	902541	522269	700925	2.12731e+06	3.00934e+06	2.7728e+06
	>0.05	>0.05	>0.05	>0.05	49	8.67105	109;124;110;107;108;125;91;	999.0;344.56;80.99;40.52;38.58;37.33;31.31;	850	Ethanone, 1-(2-methyl-1-cyclopenten-1-yl)-	C8H12O	3168-90-9	3	ketone			64673.8	0.108855	>>	25552.1	24195.6	24883.3	22704.7	14346.4	8630.65	64673.8	41222.4	54347.6	40462.8	31868.9	25300.9	27490.1	24509	20682.2	23470.1	21935.5	19772.5	26226.1	32364.7	32280.4	56210.5	28604.2	56381.5	9350.54	22353.4	20975.7	16266.5	26920.1	13897.7
	>0.05	>0.05	>0.05	>0.05	51	8.8311	43;45;72;58;87;88;89;73;71;59;61;117;	999.0;351.33;286.37;142.11;123.37;55.15;38.57;32.84;27.07;15.82;8.69;8.33;	857	1-Methoxy-2-propyl acetate	C6H12O3	108-65-6	2	ester			406750	0.098046	>>	172173	47269.8	53131.4	49544.8	111759	63757	164488	197514	202370	10227.3	8085.6	2736.92	351661	238144	78573.6	120113	125514	93815.1	30224.1	2175.73	1257.22	72260.1	25040.4	8476.26	141021	406750	300105	64169.9	66914.1	48012.4
>0.05	>0.05	>0.05	>0.05	>0.05	55	8.9627	91;106;92;78;77;65;105;103;63;107;89;51;	999.0;326.27;76.03;64.79;64.57;62.33;48.55;40.67;35.52;29.59;25.32;21.37;	863	Ethylbenzene	C8H10	100-41-4	1	benzenoid			108006	0.0899088	>>	41226.8	52420.8	53860.3	54176.3	55583.1	36048.8	97073.8	108006	100768	33474.5	69537.7	44067.8	57557.9	37490.1	31334.7	31580.9	32927.1	52773.5	82471.4	37688.5	55934.1	37561.2	32552.8	43267.6	70908.5	47939.4	56731.5	30615.5	35582.9	35124.8
	>0.05	>0.05	>0.05	>0.05	56	8.98048	43;55;71;41;70;44;81;96;39;86;72;57;95;	999.0;977.31;767.24;673.16;630.61;586.8;583.34;534.94;284.04;138.42;132.41;98.95;60.62;	864	3-Methylhexanal	C7H14O	19269-28-4	2	aldehyde			204018	0.147129	>>	164386	121311	204018	18794.4	48443.3	10989.6	87286.8	43756.3	101387	50744.7	19837.5	13241.7	166763	181225	123016	12677.8	62790.4	83137.5	30719.4	66310	66995.3	56521.2	10538.2	54781.6	92313.4	85551.4	160436	188307	119033	98777.6
	>0.05	>0.05	>0.05	>0.05	58	9.16898	91;106;105;77;79;92;65;103;78;63;107;	999.0;512.85;202.17;108.27;88.12;77.34;72.64;67.46;67.22;66.26;48.07;	872	1,3-Dimethylbenzene	C8H10	108-38-3	2	benzenoid	plastic, synthetic		67887.6	0.0993881	>>	27467.2	34114	32430.8	24717.4	25000.9	12317.2	64229.5	67236.9	67887.6	21812.1	41526.9	25766.4	32800.6	20273.4	20113.5	20224.2	19732.3	28450.9	55061.5	27646.8	35480.8	29103.5	23198.2	31937.4	34660.6	25193.5	24783.1	19224.4	21969.8	21383.5
	>0.05	>0.05	>0.05	>0.05	60	9.48552	43;58;71;59;114;99;	999.0;766.57;212.29;113.97;77.17;43.63;	886	2-Heptanone	C7H14O	110-43-0	2	ketone	fruity, herbal, spicy, woody		82387.8	0.04153	>>	49845.3	31860	35007.3	39034.2	39149.8	25870.3	76050.9	43654.4	82387.8	45179.2	39385.7	50653.3	38682.5	33622.9	40861	36212.7	34992.4	34131.1	41358.8	52913.5	55567.5	49272.4	36861.6	49241.8	31824.5	31771.3	32698.4	31845.2	37547.6	29309.9
	>0.05	>0.05	>0.05	>0.05	61	9.57443	81;82;124;53;39;95;51;65;68;125;66;52;94;80;54;83;	999.0;203.38;195.69;124.38;35.84;30.4;26.56;23.65;20.32;19.72;19.13;19.03;16.71;16.44;16.14;13.52;	890	2-Butylfuran	C8H12O	4466-24-4	2	furan	fruity, spicy		194724	0.103321	>>	99635	95337.4	78886.4	76875.2	87592.1	52813.9	194724	117706	189077	97354.5	81250.3	86416.7	83919.8	79932.2	71292	69261.6	63908.3	72528.4	81003	126259	125636	137066	96066	120896	61384.9	56131.7	76654	53022.4	54523.1	47022.8
	>0.05	>0.05	0.04834	>0.05	62	9.6669	55;97;41;67;79;57;69;68;42;56;81;84;72;126;98;80;82;124;58;	999.0;911.86;865.1;837.22;774.12;658.77;603.05;430.97;343.55;206.21;198.62;142.63;123.6;122.38;95.39;74.49;69.58;52.41;0.0;	894	gcms62			4				223646	0.0815243	>>	77897.2	18556.9	48114.8	14076.8	12728.8	8999.14	18648.5	11097.7	31233.6	25452.9	20057.7	9719.11	35158.8	30693.7	33103.1	24200.7	17823.5	11215.2	14786.3	103575	56517.5	17790.6	21385	40417	58051.4	18338.9	18065.2	12908.9	40472.4	19247.1
>0.05	>0.05	>0.05	>0.05	>0.05	64	9.70247	104;103;78;77;51;50;105;102;63;52;74;76;39;75;62;79;89;38;65;61;49;73;101;98;53;64;37;87;86;90;97;	999.0;466.77;389.61;193.62;184.03;87.85;86.78;78.71;59.64;58.81;53.08;44.16;40.06;35.53;24.23;22.93;18.85;14.26;12.12;11.97;9.27;9.26;8.37;8.23;7.63;7.26;7.06;6.48;2.76;1.56;1.4;	896	Styrene	C8H8	100-42-5	1	benzenoid	balsam, floral, plastic, sweet		2.40439e+06	0.221243	>>	902035	995679	1.26189e+06	1.29076e+06	1.12776e+06	527539	2.11533e+06	2.19075e+06	2.14972e+06	897258	1.81448e+06	650853	1.14917e+06	742316	634559	936075	702365	1.69237e+06	2.40439e+06	759387	1.30458e+06	905608	828954	865343	1.46388e+06	1.178e+06	870387	802516	1.0885e+06	1.13641e+06
	>0.05	0.00241	>0.05	>0.05	67	9.80207	70;44;41;43;55;57;42;39;71;81;86;68;45;96;72;67;54;69;53;56;58;85;95;82;40;38;65;87;97;66;114;99;	999.0;768.23;686.95;654.54;644.27;529.11;433.98;305.2;303.23;301.28;203.5;200.28;170.77;146.2;117.59;116.33;75.88;69.19;65.31;63.03;58.43;46.06;21.89;19.49;18.82;17.14;12.6;11.77;11.65;10.35;9.83;6.68;	900	Heptanal	C7H14O	111-71-7	1	aldehyde	fresh, green, herbal, rancid		1.47519e+06	0.0396953	>>	1.16409e+06	1.20778e+06	1.30026e+06	708664	707195	444809	812372	608091	851564	596814	540965	558231	1.47519e+06	1.31436e+06	1.14067e+06	639869	706005	932166	547582	606107	630910	677697	547101	669147	871767	983291	994298	884609	866499	665160
	>0.05	0.01326	>0.05	>0.05	71	9.96567	48;104;76;47;61;45;46;49;59;58;35;75;60;106;89;	999.0;802.35;440.4;421.97;369.52;315.67;127.45;121.98;119.7;88.58;72.71;62.55;49.73;45.29;22.58;	907	3-Methylthiopropanal	C4H8OS	3268-49-3	1	S-compound	cooked potato, creamy	key odorant	215970	0.247552	>>	161363	198561	215970	11825.7	11078.7	6046.39	13016.1	8653.72	7307.68	13310.3	16390.2	14785.7	80117.2	75640.9	93185.7	18756.7	25171.1	30033.8	4921.16	11196.2	18245.8	4661.47	2696.77	9592.75	41683.8	89182.2	144836	32715.4	88132.4	30015
					74	10.2146	57;41;82;39;67;44;71;56;43;55;128;58;42;72;53;45;54;83;85;69;51;100;38;59;50;99;68;	999.0;124.47;121.78;89.84;84.53;69.43;58.52;58.52;57.51;57.44;57.1;52.08;29.21;26.2;22.07;14.91;14.9;14.39;14.27;14.03;12.77;10.07;9.13;8.39;6.99;6.58;3.4;	918	2,2,4,4-Tetramethyl-3-pentanone	C6H12O	815-24-7	2	ketone			549747	0.360692	>>	113113	9071.15	39079.3	109053	238110	36371.7	302875	205164	515558	371755	256896	393483	11694.9	22033.9	12567.2	32127.9	22864.2	14869.3	293114	549747	317769	317702	178499	243427	72396.6	6420.82	11388.1	50753.2	18900	18356.4
>0.05	>0.05	>0.05	>0.05	>0.05	75	10.7303	93;91;92;77;79;121;105;80;94;136;107;65;78;119;	999.0;435.78;375.8;293.98;230.44;122.41;113.13;101.22;98.01;79.51;62.09;53.4;39.89;24.89;	941	alpha-Pinene	C10H16	80-56-8	2	monoterpenoid	pine, terpentine		101051	0.0860352	>>	46305.2	81569.7	69585.2	52596.8	49738.1	13616.2	92778.8	101051	95013.5	39691.6	69475	37141.1	66711.2	39027.2	49206.3	37157.4	29600	57065.1	85379.2	43810.5	66472.2	44855.6	43065.4	41149.6	70665.7	49566.1	52014.1	36300.3	45012.4	48034.1
	>0.05	0.00233	0.00126	>0.05	77	10.7339	43;98;86;96;97;71;81;59;85;58;99;41;39;57;55;95;53;67;141;79;87;72;42;123;68;83;69;82;54;113;51;65;100;114;52;128;70;50;	999.0;786.25;647.44;442.19;285.98;272.64;242.23;141.59;130.39;124.24;122.39;115.46;88.47;78.25;71.48;53.84;44.98;43.42;37.27;37.16;36.94;35.17;32.52;32.52;30.81;23.77;22.05;20.57;19.08;17.4;16.19;11.57;9.61;9.57;9.18;8.77;8.68;8.07;	942	gcms77			4				1.05781e+06	0.0497271	>>	354812	475376	477444	160116	140849	92149.3	519399	948047	299179	284202	304919	440607	280910	389853	259156	129086	95393.2	161880	337914	466908	517952	512951	475172	367730	507125	268331	286098	151190	197059	250832
	>0.05	>0.05	>0.05	>0.05	80	11.1038	83;41;55;57;56;39;70;69;68;43;84;42;53;97;79;67;71;81;40;51;94;54;50;38;112;77;65;58;52;111;82;66;63;44;37;85;95;91;93;80;62;98;78;49;74;72;113;64;110;	999.0;855.16;799.87;589.36;509.61;492.05;477.8;455.1;415.71;312.08;224.02;201.11;157.73;123.37;100.24;96.87;88.5;85.77;81.93;74.29;69.4;56.33;49.22;44.82;44.27;37.23;34.95;32.6;31.31;24.97;23.67;20.98;16.0;15.85;14.96;13.34;11.59;10.36;9.96;9.59;9.19;8.21;8.1;5.15;5.15;5.0;3.74;2.96;2.17;	958	2-Heptenal, (E)-	C7H12O	18829-55-5	2	aldehyde	almond, fatty, pungent, soapy		4.39285e+06	0.238786	>>	3.30461e+06	1.29131e+06	3.1426e+06	1.95626e+06	1.72029e+06	1.45182e+06	2.34023e+06	1.7915e+06	2.39351e+06	2.02025e+06	1.62116e+06	1.25399e+06	4.39285e+06	4.20099e+06	4.23101e+06	2.48725e+06	3.31114e+06	1.77099e+06	1.85678e+06	1.54705e+06	1.56028e+06	2.2209e+06	1.71984e+06	2.08573e+06	2.90262e+06	2.79865e+06	1.96162e+06	2.14137e+06	3.27594e+06	2.39022e+06
	>0.05	>0.05	>0.05	>0.05	82	11.2212	60;73;41;55;87;45;61;56;74;	999.0;536.5;256.22;169.3;168.54;153.1;98.32;92.77;69.9;	964	Hexanoic acid	C6H12O2	142-62-1	3	short fatty acid	cheese, fatty, sour, sweet		230337	0.111866	>>	106163	52228	69099	112009	83310	46626	184945	125638	230337	124818	99111	121642	66524	80038	83250	80275	64794	62585	146082	124375	157970	167972	80734	148621	58519	50834	53738	45780	57671	47835
	>0.05	0.04375	>0.05	>0.05	83	11.3243	43;57;41;82;69;85;56;95;44;55;39;84;67;42;45;68;100;83;71;81;72;70;58;53;110;86;96;54;40;66;51;109;93;65;113;111;50;101;80;52;99;	999.0;803.61;799.94;763.02;635.44;506.56;488.09;458.18;388.59;314.77;292.15;270.64;269.53;183.09;134.81;123.3;119.96;102.05;99.98;70.31;68.08;67.13;66.35;60.0;59.85;44.51;44.0;39.59;37.95;36.54;29.55;28.4;23.94;19.87;16.36;10.42;10.18;10.13;7.73;6.79;4.27;	968	Octanal	C8H16O	124-13-0	1	aldehyde	fatty, lemon, waxy, soapy		1.82823e+06	0.145286	>>	1.05128e+06	1.35925e+06	1.82823e+06	282927	310160	134512	16908.9	4479.76	32071.9	10553	2749.42	3028.93	1.48039e+06	1.82383e+06	1.21286e+06	255847	583918	879335	13977.1	4296.18	13274.4	22188.7	4820.85	20722.3	605319	1.08389e+06	1.38512e+06	1.58937e+06	839882	653041
>0.05	>0.05	>0.05	>0.05	>0.05	87	11.3812	106;105;77;51;50;78;74;52;107;76;75;73;38;49;63;37;62;61;89;79;64;48;86;	999.0;969.97;910.79;335.0;197.59;170.37;93.64;82.41;76.22;47.83;42.11;31.95;28.41;25.77;24.36;22.06;18.92;15.15;4.47;3.16;2.64;2.57;2.28;	971	Benzaldehyde	C7H6O	100-52-7	1	benzenoid	almond, bitter, burnt sugar, cherry, sharp, strong		2.12178e+06	0.0528573	>>	1.38894e+06	1.70964e+06	1.26067e+06	1.39701e+06	1.42453e+06	1.34345e+06	1.54027e+06	1.5694e+06	1.68268e+06	1.46193e+06	1.53356e+06	2.12178e+06	1.64e+06	1.28113e+06	1.79163e+06	1.73432e+06	1.59459e+06	1.60736e+06	1.41062e+06	1.51715e+06	1.79589e+06	1.53426e+06	1.56295e+06	1.55293e+06	1.32401e+06	1.44408e+06	1.36681e+06	1.24973e+06	1.4471e+06	1.48981e+06
	>0.05	>0.05	>0.05	>0.05	89	11.527	70;55;97;43;83;41;71;39;42;56;111;99;98;84;53;93;108;54;126;125;95;	999.0;962.61;247.41;179.44;129.93;109.81;104.04;78.04;66.49;51.62;31.56;26.57;24.93;21.41;11.85;8.04;6.93;4.72;3.15;3.1;3.07;	977	1-Octen-3-one	C8H14O	4312-99-6	2	ketone	earthy, metal, mushroom, musty, herbal		2.1733e+06	0.296661	>>	1.3185e+06	424322	1.40491e+06	726903	648868	562982	286072	302192	310128	396934	341030	216044	1.79748e+06	2.1733e+06	1.9419e+06	991943	1.4329e+06	712838	354920	271328	280096	392887	361630	381994	1.08664e+06	1.34442e+06	789613	869997	1.51528e+06	900383
>0.05	>0.05	>0.05	>0.05	>0.05	91	11.5733	57;43;72;41;85;58;67;81;54;68;99;71;82;53;95;73;110;86;51;65;77;100;50;59;52;	999.0;190.2;176.89;106.06;95.56;67.02;64.88;64.15;58.88;58.27;55.56;52.85;45.77;28.57;24.44;19.61;15.45;11.98;10.51;9.59;7.5;5.6;4.66;3.19;2.28;	980	1-Octen-3-ol	C8H16O	3391-86-4	1	alcohol	mushroom, earthy	key odorant	2.14079e+06	0.268357	>>	701687	451940	942124	1.05712e+06	599932	194229	538124	258684	667506	388719	295382	337535	1.29255e+06	1.21167e+06	1.15211e+06	491842	594913	340800	317980	509729	459912	417497	259622	445109	1.3232e+06	573966	524474	432817	747707	210800
	>0.05	>0.05	>0.05	>0.05	92	11.6302	43;99;71;142;100;	999.0;379.38;346.39;26.52;25.17;	982	2,3-Octanedienone	C8H14O2	585-25-1	2	ketone	broccoli, bitter, cooked		294949	0.0939388	>>	246983	128917	204395	218424	204151	149480	212701	147692	239150	176282	147255	123811	239716	212607	294949	194082	196936	159764	164865	154558	155345	207772	156836	184793	165784	155556	164117	183923	220863	157362
					93	11.6515	126;79;45;47;64;80;46;128;48;	999.0;487.53;376.71;283.78;209.36;193.12;149.11;137.83;107.93;	983	Dimethyl trisulfide	C2H6S3	3658-80-8	2	S-compound	cabbage, cooked, savory, sulfurous		43971.7	0.649263	>>	4870.91	9704.63	7010.96	12963	15027.5	35082.6	6753.18	21759.3	6363.57	22841.9	25725.3	8861.41	8839.65	13053	9042.26	18222.7	23832.1	13807.2	11790	7296.98	5249.76	33665.2	43971.7	32498.9	15028.8	18734.4	8492.77	12723	10030.9	24199.7
					94	11.68	43;108;55;69;111;93;58;109;	999.0;467.52;446.9;357.21;209.65;159.31;116.59;30.87;	984	6-Methyl-5-hepten-2-one	C8H14O	110-93-0	1	ketone	rubber, mushroom, pepper		197271	0.462172	>>	113004	68322.5	146234	122845	147564	89064.4	16754.7	10490.6	14091.4	38525.6	39167.5	6880.38	197271	154906	180120	127454	133126	85894.9	44322.1	32912.6	29319.2	42297.3	55545.5	39415.8	92254.6	128264	82161.6	129966	154125	87446.5
	>0.05	>0.05	>0.05	>0.05	96	11.8578	81;82;138;53;95;41;39;94;67;83;68;51;109;79;54;96;139;65;52;77;123;66;80;50;38;91;110;63;92;107;78;120;105;137;37;62;64;140;108;	999.0;235.29;173.87;121.93;52.08;50.17;47.87;44.09;31.39;25.48;25.16;22.8;22.33;20.82;18.37;18.18;17.53;17.31;17.15;16.31;12.81;11.8;9.96;9.01;7.48;6.89;6.41;5.76;5.41;4.87;4.63;4.23;4.03;3.12;2.11;2.09;1.65;1.38;1.35;	993	2-Pentylfuran	C9H14O	3777-69-3	1	furan	butter, earthy, beany	key odorant	1.9777e+06	0.095159	>>	450717	258487	273323	599441	441164	127181	1.8865e+06	661825	1.9777e+06	619117	440813	899006	280265	276066	257583	290710	257562	331569	453229	919805	1.15112e+06	870419	290619	926921	190979	153055	259182	276831	315182	130107
>0.05	>0.05	>0.05	>0.05	>0.05	98	11.9965	67;43;41;39;54;68;53;83;73;65;79;51;66;52;61;	999.0;902.35;159.4;106.99;86.21;64.88;52.77;47.5;42.89;28.1;24.07;18.04;14.93;9.66;7.12;	999	2-Hexen-1-ol, acetate, (E)-	C8H14O2	2497-18-9	2	ester	fresh, fruity, green		628310	0.148698	>>	2584.93	23701.5	0	0	2020.6	2715.77	0	0	3572.76	0	0	0	26222.9	0	21652.3	17668	0	0	1382.36	0	0	0	0	0	122184	628310	403856	40028.2	68108.9	44799.8
					103	12.3557	81;110;53;79;67;68;82;65;77;95;66;109;63;	999.0;162.9;161.46;122.4;95.41;84.16;77.96;69.51;51.21;50.73;43.73;27.68;15.92;	1016	2,4-Heptadienal, (E,E)-	C7H10O	4313-03-5	2	aldehyde	fatty, green, nutty, oily		133565	0.396538	>>	66721.4	30631.4	90918.3	104272	106848	69072.2	21705.3	13623.8	24958.6	19127.2	14669.8	9517.87	97867.1	133565	92864.2	93505.3	102907	55796.4	24101.3	14231.5	15182.8	19593.5	11189.3	21465	102713	81498.1	36518.4	101330	131791	117791
>0.05	>0.05	>0.05	>0.05	>0.05	106	12.8608	68;93;67;79;94;92;91;121;107;136;77;53;39;41;80;81;95;65;69;105;51;108;40;78;66;52;42;63;122;137;82;119;50;106;54;103;115;117;38;89;62;104;64;74;58;96;75;120;134;109;102;76;135;116;132;37;118;90;87;61;	999.0;783.1;755.28;385.16;296.43;262.52;257.86;256.91;239.76;227.48;222.57;221.23;199.18;190.33;137.82;116.67;95.04;87.95;79.02;72.51;68.35;68.29;56.0;54.08;37.97;35.2;28.54;27.99;25.63;25.13;24.64;24.35;21.98;20.9;20.5;19.57;15.61;13.18;11.13;8.67;8.11;7.18;7.13;7.07;6.71;6.28;5.84;5.16;5.15;4.46;4.41;3.87;3.82;3.76;3.25;3.04;2.7;2.61;2.5;2.46;	1039	D-Limonene	C10H16	5989-27-5	1	monoterpenoid	citrus, fresh, sweet		5.09624e+06	0.193005	>>	2.53769e+06	2.09273e+06	2.18909e+06	1.47295e+06	2.23008e+06	623474	2.37944e+06	3.32491e+06	3.61608e+06	1.77129e+06	2.12893e+06	1.48597e+06	1.91446e+06	918818	1.53132e+06	1.79118e+06	1.23137e+06	5.09624e+06	3.74836e+06	1.54123e+06	2.12624e+06	3.63718e+06	2.84651e+06	1.64913e+06	1.51291e+06	1.41523e+06	1.51098e+06	1.3296e+06	1.96417e+06	2.20159e+06
	>0.05	>0.05	>0.05	>0.05	108	12.8786	55;111;43;97;71;126;83;112;56;84;	999.0;497.98;481.23;200.66;98.83;85.63;62.38;39.89;31.16;13.3;	1040	3-Octen-2-one	C8H14O	1669-44-9	2	ketone	earthy, herbal, mushroom		427758	0.128738	>>	171826	91425.5	116189	117852	157471	81442.3	385551	211066	427758	201508	158975	141755	131332	93684.8	107585	112068	108818	117032	201130	193382	211080	286138	197775	233236	129262	71695.6	111326	89246.5	92129.5	94694.7
	>0.05	>0.05	>0.05	>0.05	109	12.8928	95;124;109;96;125;123;	999.0;479.73;304.96;154.11;54.57;37.19;	1041	3,5-Octadien-2-one, (E,E)-	C8H12O	38284-27-4	3	ketone	fatty, fruity, mushroom	key odorant	58947.5	0.30148	>>	7090.93	1621.92	4429.5	6332.19	5364.31	1070.32	54885.6	3573.34	58947.5	7265.15	5391.95	10958.2	5247.14	3984.79	5365.03	4645.66	4030.83	2966.65	7341.24	26021.3	14811.7	9770.26	2286.76	26986	1357.44	2968.47	3552.39	3639.68	4948.85	2887.89
	>0.05	>0.05	1e-05	>0.05	110	13.0208	97;43;112;100;110;95;99;85;111;71;59;113;101;	999.0;990.25;780.93;766.49;453.93;322.8;265.3;222.17;150.9;126.61;124.64;120.28;64.76;	1047	gcms87			4				198460	0.142719	>>	10711.4	4017.16	10556.4	0	0	0	35406.6	57889.2	22761.4	35953.8	49100	55267.8	1537	2893.44	1195.22	1319.42	0	0	21257.2	60245.3	34965.5	34189.6	19587.3	15510	26716.1	16035.2	14354.5	3958.49	5326.03	3020.54
	>0.05	>0.05	>0.05	>0.05	111	13.1666	91;92;120;65;63;39;89;51;50;62;90;121;64;93;38;74;66;52;61;75;86;37;76;49;73;85;103;118;102;	999.0;238.31;202.5;169.14;65.46;63.73;52.78;43.76;29.6;26.74;20.29;17.93;15.93;14.99;13.19;11.6;11.33;10.53;10.25;6.87;6.45;5.74;4.64;4.19;3.03;2.56;2.27;2.22;2.16;	1054	Benzeneacetaldehyde	C8H8O	122-78-1	1	benzenoid	bitter, floral, honey, peanut		2.07011e+06	0.223439	>>	87857.1	307070	167998	2.07011e+06	990431	450223	14153.7	2154.81	22595.5	17275.1	20835.5	47053.2	215542	1.11746e+06	230383	398888	492930	397436	24136.9	26259	38848.5	18467.1	12491.4	27154.9	988989	559250	250124	390999	568542	292281
	>0.05	>0.05	>0.05	>0.05	114	13.22	105;119;134;77;103;117;106;115;120;79;104;78;51;135;63;89;102;116;52;118;64;62;133;75;90;76;74;128;92;127;	999.0;966.73;483.06;148.19;116.05;108.23;102.46;93.55;90.48;74.72;72.59;70.36;53.61;51.56;43.23;34.09;25.26;22.27;17.7;16.87;14.64;13.53;12.76;12.62;12.58;12.54;11.77;8.38;6.56;5.29;	1056	1,3-Diethylbenzene	C10H14	108-38-3	1	benzenoid	floral		1.02169e+06	0.297352	>>	374988	306338	338247	233909	343327	83671.8	406967	649736	675373	297191	400688	295683	244737	176711	204069	230169	177579	1.02169e+06	639048	294143	313686	738661	547482	324371	262691	231040	214780	230429	237194	296910
	>0.05	>0.05	>0.05	>0.05	116	13.3445	70;55;41;83;57;69;39;82;42;67;84;68;56;97;43;53;58;71;98;93;79;40;81;95;51;108;111;65;80;85;38;66;50;77;52;63;91;78;94;59;37;96;62;125;107;61;126;	999.0;964.75;856.55;713.96;561.53;513.69;491.52;377.92;329.78;285.92;198.88;196.6;193.07;184.96;167.98;159.54;145.3;138.3;133.71;125.72;105.35;79.56;78.42;68.32;64.08;46.81;43.86;42.38;41.52;33.97;33.46;33.19;33.04;32.46;27.25;16.22;15.69;15.39;12.27;10.71;9.5;9.46;8.67;8.07;5.94;3.56;3.38;	1062	2-Octenal, (E)-	C8H14O	2548-87-0	1	aldehyde	fatty, fresh, green, herbal, leafy, waxy		2.95937e+06	0.137098	>>	1.44928e+06	535231	1.32967e+06	1.1412e+06	793211	666384	2.89594e+06	1.89227e+06	2.95937e+06	2.30741e+06	1.772e+06	1.55509e+06	1.57782e+06	1.7469e+06	1.56801e+06	1.30785e+06	1.43791e+06	832803	2.08294e+06	1.59551e+06	1.67945e+06	2.5666e+06	1.76218e+06	2.38112e+06	1.18978e+06	1.13394e+06	795729	908388	1.52786e+06	958355
>0.05	>0.05	>0.05	>0.05	>0.05	118	13.4227	119;105;134;91;117;77;103;120;104;115;106;78;135;92;89;79;63;102;65;118;116;51;	999.0;836.32;480.48;303.01;151.63;118.97;118.62;98.9;93.3;92.93;75.21;54.01;53.64;41.3;37.27;34.87;34.66;28.38;27.72;27.39;25.57;19.59;	1066	1,4-Diethylbenzene	C10H14	105-05-5	1	benzenoid	floral		362350	0.303275	>>	120351	104291	117591	75592.6	119785	27414.5	140028	205010	225304	102859	137963	96376.8	85862	72576.8	73142.7	73369.1	63722.2	362350	226887	97782.5	111464	263439	189327	106658	81835.9	81548.4	75908.2	94831.3	89926.8	98959
	0.00947	>0.05	>0.05	>0.05	124	13.9776	137;152;124;95;105;138;68;151;94;109;58;80;54;52;107;119;153;66;121;111;78;53;123;125;106;122;	999.0;340.44;232.99;93.17;89.52;84.32;83.1;66.08;62.39;60.19;51.89;50.7;48.86;46.13;43.91;40.07;34.28;29.81;28.18;27.3;21.94;21.79;20.59;20.47;15.96;13.82;	1092	2-Methoxy-3-isopropylpyrazine	C8H12N2O	25773-40-4	1	pyrazine	earthy, beany	key odorant	211755	0.102349	>>	26415.2	39759.4	23812.7	89804.9	156241	107723	38788	116791	44367.5	48969.8	119808	189968	54663.7	49462.8	62647.5	145036	89252.3	81675.3	41471.7	34840.3	41408.4	200425	154441	211755	34868.4	22411.9	24214.4	27740.9	36740	31621.6
					126	14.1554	132;117;115;91;131;116;	999.0;967.17;540.48;199.41;179.82;161.97;	1101	p-Cymenene	C10H12	1195-32-0	2	benzenoid	citrus, clove, phenolic, pine, spicy		29987.9	0.374163	>>	12169.3	9753.11	13214.9	18465.4	11989.4	8843.03	20628.9	27546	24395.9	16722.4	18081.7	22868.5	13328.5	10292.9	11530.1	12429.1	10837.2	11757.8	20728.1	19738.8	18008.8	24932.1	18742.4	20877.2	11607	13670.1	11198.2	10317	12076.9	10483.3
	>0.05	0.02673	>0.05	>0.05	128	14.2941	57;41;56;43;55;44;70;98;69;82;68;81;95;67;39;96;42;71;54;45;83;114;72;99;53;58;85;66;124;109;86;40;97;79;65;51;80;84;94;113;100;52;93;115;59;50;73;38;	999.0;713.66;581.72;549.96;524.56;440.16;399.34;381.52;349.6;339.57;317.62;275.9;262.39;244.59;238.32;231.23;210.01;175.78;133.52;124.6;115.52;85.42;82.16;70.39;69.88;69.06;40.98;35.57;29.64;29.51;26.9;26.85;25.28;24.76;13.77;13.16;12.01;11.44;9.78;9.23;8.1;8.08;7.68;7.42;7.03;6.55;6.43;6.14;	1107	Nonanal	C9H18O	124-19-6	1	aldehyde	fatty, green, fresh		1.89837e+06	0.0583177	>>	1.16839e+06	1.59413e+06	1.89837e+06	948978	838527	795066	1.08009e+06	1.20233e+06	1.07838e+06	1.12025e+06	1.22903e+06	1.26116e+06	1.78571e+06	1.82888e+06	1.4175e+06	942370	1.2696e+06	1.13948e+06	1.1886e+06	1.05448e+06	981062	1.13892e+06	1.33617e+06	1.05534e+06	1.21795e+06	1.27262e+06	1.67472e+06	1.5449e+06	1.11664e+06	1.04586e+06
	>0.05	>0.05	>0.05	>0.05	132	15.0588	43;70;57;83;55;74;112;84;56;61;86;73;	999.0;821.27;348.02;234.21;215.83;167.94;152.82;121.15;87.55;70.82;68.69;35.19;	1145	3-Methylheptyl acetate	C10H20O2	72218-58-7	2	ester			63903.7	0.135336	>>	22810.8	21036.6	21299.5	22296.1	15577.9	20571.2	38165.8	47768.9	47533.8	49216.6	53131.7	63903.7	20031.8	19877.4	20154.3	28252.8	19022.6	16472.4	42972.7	38595.1	39133.4	41035.5	59871.5	37650.9	27445.6	22704.3	17803	13521.7	17731.2	16072.3
	>0.05	>0.05	>0.05	>0.05	133	15.073	138;95;77;123;52;65;139;80;63;64;	999.0;483.56;394.4;374.41;181.23;172.89;98.47;90.23;89.02;66.73;	1146	1,2-Dimethoxybenzene	C8H10O2	91-16-7	1	benzenoid	creamy, phenolic, sweet, vanilla		91592.6	0.160551	>>	0	0	0	2036.91	1303.44	1140.7	3063.63	1187.95	1559.18	17648.9	26128.1	29897.4	1945.41	1481.19	1238.2	6826.03	3224.88	4826.29	1064.95	950.208	1497.68	18003.8	25601.2	5328.55	998.206	0	0	855.713	774.716	0
	>0.05	>0.05	>0.05	>0.05	134	15.3113	60;85;101;84;43;87;61;115;74;	999.0;294.8;289.34;248.91;236.23;182.21;173.42;146.7;109.15;	1158	gcms104			4				29286	0.0862538	>>	2247.11	2015.77	4756.5	6121.54	1964.6	3433.49	3726.32	5440.29	7846.15	25810.7	16908	7540.73	1908.39	5830.71	4536.15	2443.86	4087.52	3778.47	29286	5383.77	10461.2	6051.26	16252.9	5443.25	4638.66	4632.71	1980.46	898.7	1142.29	3552.42
	>0.05	>0.05	>0.05	>0.05	135	15.4536	70;55;41;83;43;57;69;39;84;96;81;56;67;42;98;97;93;79;107;94;68;54;53;72;111;58;82;80;	999.0;872.28;832.08;822.59;700.6;583.73;563.06;463.46;392.55;337.28;330.51;321.05;294.43;271.28;205.02;203.35;192.73;190.6;189.52;184.21;180.02;176.8;168.0;157.59;118.18;108.22;94.16;72.27;	1165	2-Nonenal, (E)	C9H16O	18829-56-6	2	aldehyde	fatty, green, citrus		205892	0.167514	>>	63437.2	30841.1	60717.2	53683.1	21890.3	28115.5	176955	136998	181100	168928	140285	122706	50595.8	72717.6	43928.6	68622.5	54193.7	31535	153190	105280	108486	205892	138052	163657	71666.9	25095.8	23529.4	18588.5	57567	57433.6
	0.02948	>0.05	>0.05	>0.05	136	15.5887	138;124;151;137;123;105;41;81;95;139	999.0;597.18;437.09;273.43;159.08;116.32;86.58;85.54;83.52;82.19	1174	2-Methoxy-3-isobutylpyrazine	C9H14N2O	24683-00-9	2	pyrazine	bell pepper, earthy, green, spicy		15218	0.193617	>>	1213	1765	1801	1730	2854	2511	1577	3316	2758	4578	3886	5514	1613	2191	2263	3549	1501	2249	1929	3040	2936	10967	5571	6701	1626	1113	1545	1269	1761	1084
					137	15.6207	57;43;41;82;69;56;81;95;67;70;68;42;96;84;54;110;85;112;72;123;45;	999.0;766.74;747.38;605.61;555.72;522.82;419.13;418.12;378.35;291.29;281.09;174.27;145.55;144.93;129.13;111.03;109.19;104.74;103.46;85.46;85.1;	1173	gcms111			4				176772	0.391977	>>	64573.5	116798	176772	3153.81	2503.73	0	0	0	0	0	0	1106.91	80928.2	108247	77404.8	5509.57	47807.2	52534.4	0	0	0	1786.45	1008.69	1036.12	23229.8	69476.5	89828.4	119127	30182.9	52284
	>0.05	>0.05	>0.05	>0.05	142	16.5774	43;88;99;71;87;144;41;55;44;42;59;45;69;70;100;89;72;143;73;56;145;97;57;111;116;86;101;85;130;98;60;142;74;126;61;	999.0;632.64;472.74;302.32;279.93;191.49;130.14;128.03;72.5;61.53;55.83;45.53;45.16;37.76;35.94;35.58;35.42;32.28;21.08;19.77;19.54;19.32;19.18;14.97;13.22;12.74;12.51;11.94;11.83;10.32;9.54;8.95;8.54;7.64;6.38;	1222	gcms119			4				677153	0.261354	>>	364068	193464	365362	455542	657029	313485	25246.4	17938.1	41403.8	32031.8	18000.8	17078.9	558560	265964	677153	322053	351803	264367	27253.6	38934.9	42944	35345.8	17763.9	30816.2	210698	260986	329925	445393	441830	277937
	>0.05	>0.05	>0.05	>0.05	144	16.5881	81;67;82;79;138;53;54;95;65;77;68;66;51;109;52;96;63;80;	999.0;150.83;94.9;83.5;81.71;73.57;71.68;68.98;61.24;61.14;56.4;51.44;31.32;23.48;19.44;17.82;14.15;13.2;	1223	2,4-Nonadienal, (E,E)-	C9H14O	5910-87-2	2	aldehyde	fatty, fishy, nutty		188844	0.203158	>>	62634.7	19829.6	40192.8	39149.9	42731.4	14221.9	173074	67815.7	188844	94752.2	60122.9	59868.6	40540.5	38645.2	40904.4	46890.2	37726	24441.1	91320.1	61071.3	84075.2	141630	63295.4	107888	25074.6	15416.3	29116.9	24238	34222.5	27039.1
					148	17.2319	57;41;55;43;69;98;87;45;39;61;56;42;83;74;70;101;84;96;53;59;68;58;116;130;67;158;88;97;71;111;102;141;86;112;62;122;75;	999.0;757.23;718.08;586.77;363.54;301.9;288.81;271.37;262.09;260.24;228.11;213.48;172.81;156.41;154.82;151.31;114.5;94.54;80.24;72.09;58.9;58.19;50.69;49.18;44.89;38.61;38.33;38.24;37.95;22.79;21.05;19.99;18.21;16.46;15.47;14.76;14.6;	1257	gcms137			4				539416	#DIV/0!	>>	41630.2	33248.4	73320.4	123361	32068.6	162688	109083	128311	123298	510401	334538	148021	72889.3	164305	90301	54042.6	189163	119003	436782	100160	165488	114003	539416	111921	246316	138792	67233.5	0	0	112934
	>0.05	>0.05	>0.05	>0.05	157	18.3771	147;148;119;105;91;120;115;103;149;	999.0;766.9;524.0;165.08;161.11;93.67;85.91;85.34;84.16;	1319	Benzaldehyde, 2,4,5-trimethyl-	C10H12O	5779-72-6	3	aldehyde			51439.2	0.0663142	>>	19018.5	19234.7	19620.9	19775.4	16956	19994.5	33028.6	38631.5	35223.7	41138.2	43127.5	51439.2	21958.3	20497.6	22502.9	23512.3	20844.9	18180.5	41699.5	24741.1	35466	44999.9	49140.9	33360	18914.6	20500.5	16824.2	14921.6	19956.8	19108.5
	>0.05	>0.05	>0.05	>0.05	158	18.498	81;41;67;39;79;83;82;95;53;54;152;65;109;66;96;68;	999.0;224.18;164.6;146.31;133.02;126.01;125.62;109.95;92.94;84.89;74.2;71.22;65.88;64.77;57.87;46.95;	1325	2,4-Decadienal, (E,E)-	C10H16O	25152-84-5	2	aldehyde	fatty, nutty, oily		93244.6	0.24694	>>	10491.6	3664.19	7312.57	8518.16	4436.95	4130.62	69541.7	36370.4	81373.3	55437.3	30900.6	16168	7208.81	10431.3	6713.73	8163.4	8130.79	5389.56	48651.6	17659	25549.4	84738.6	32770.3	63354.9	6067.46	5105.95	4824.32	3662.22	6441.98	5391.54
					159	18.9177	84;55;43;125;41;83;97;98;99;111;126;94;54;57;	999.0;721.39;600.1;452.23;342.53;296.32;231.4;222.48;222.16;146.35;141.67;133.67;115.59;80.9;	1349	gcms148			4				79176.6	0.40601	>>	4561.2	0	1074.86	2957.72	1115.83	0	74981.8	8443.56	79176.6	20639.4	8509.29	9516.73	1109.12	1383.98	1068.15	2829.14	1571.69	1033.15	20806.7	10958.9	25681.1	46408.3	6125.92	35435	1296.83	0	1363.13	920.669	1374.3	1439.1
	>0.05	>0.05	>0.05	>0.05	160	18.9924	57;73;89;74;103;129;56;87;	999.0;940.62;816.89;560.94;397.55;339.31;264.62;229.97;	1353	gcms160			4				27084.4	0.284263	>>	6507.66	2284.08	2661.11	6592.38	2558.59	4064.12	20780.2	23403.2	19228.6	23405.7	22874.3	24707.4	3842.22	3993.03	3883.98	4202.9	2039.93	3552.71	22494.3	12639.6	13845.4	21574.8	27084.4	11071.4	2203.36	3759.73	1028.05	2194.79	2707.12	1916.8
					161	19.0778	138;83;95;109;193;124;137;180;	999.0;997.68;727.92;568.13;525.71;484.88;467.38;298.64;	1358	gcms161			4				28407.6	2	>>	0	0	1227.16	4685.23	0	1095.22	17571.7	4693.36	28407.6	1393.82	8266.13	1953.33	0	0	0	0	1363.07	0	0	2869.51	1222.2	4515.36	15189.9	1922.58	995.02	0	1019.82	0	0	1425.57
	>0.05	>0.05	0.02817	>0.05	164	20.1412	111;125;85;56;67;98;112;83;68;127;	999.0;319.51;241.49;209.11;190.4;163.67;150.61;142.01;134.42;122.52;	1420	gcms164			4				54236.8	0.117972	>>	3054.41	1396.9	2075.11	10769.9	21873.9	13726.4	21588.4	54236.8	20228.1	21069.6	26585.1	32901.4	4502.84	4126.51	2576.61	2831.31	5039.32	7677.26	2208.38	18683.5	9977.44	19759.8	12490.3	15023.2	3072.18	1575.58	2581.54	7825.98	2132.36	1923.08
	>0.05	>0.05	>0.05	>0.05	173	21.0944	177;220;135;163;205;136;67;	999.0;485.72;387.68;316.18;289.1;226.24;191.06;	1477	2,6-Di-tert-butyl-1,4-benzoquinone	C14H20O2	719-22-2	3	monoterpenoid			16900.2	0.091568	>>	1387.7	1120.4	1440.41	3395.65	1272.61	2232.75	7910.36	11686.3	8043.43	11806.3	14208.8	16900.2	1314.19	1522.83	1363.19	2625.46	2118.42	1153.81	12449.1	6222.02	6209.81	11619.4	15210.9	8572	2681.11	1104.07	1167.92	1248.85	1306.77	1248.85
					174	21.2153	93;80;121;92;107;	999.0;352.49;337.41;215.05;207.14;	1485	1,6-Octadien-3-ol, 3,7-dimethyl-, propanoate	C13H22O2	144-39-8	3	ester			17657	#DIV/0!	>>	0	0	0	0	926.531	0	0	0	0	0	0	0	0	0	0	0	0	0	0	0	0	0	0	0	3163.71	0	1558.46	17657	11402.6	9768.68
					175	21.3042	72;57;169;85;73;	999.0;867.12;393.43;349.05;261.9;	1490	3-Tridecanone	C13H26O	1534-26-5	3	ketone	dairy, earthy, mutty, herbal		17397.8	0.418084	>>	1931.04	1338.25	3786.37	5582.94	1658.59	4672.86	9130.7	12081.5	4162.46	11335.7	11714.9	7436.48	3712.75	4795.94	1759.39	5960.16	2226.43	1492.93	13093.7	5831.1	6347.29	11071.1	17397.8	4504.89	7802.25	4200.44	3189.07	1782.34	2089.71	4567.7
[truncated: 11 more columns]

## Sheet: Table S1+S2 Legend
Table S1 (Legend) - Description of column heads
Column	Description
A-D (FDR ADJUSTED P VALUES)	adjusted for False Rate Discovery p values from the specific comparisons; green asparagus harvested at two time-points, green varieties, white varieties
Cluster ID	Number of mass signal cluster, as defined by MSClust software
Nº of peaks in cluster	Total number of mass signals in cluster, as defined by MSClust software
RT (min)	Average GC retention time, in minutes
Mass list	Masses belonging to cluster, as defined by MSClust software; masses are given in microdalton, data separated by semicolon
Relative intensity list	Relative intensity of masses in cluster, as defined by MSClust software; data separated by semicolon
RI exp	Retention index calculated using third order polynomial function based on the analysed series of n-alkanes (C6-C21)
Putative ID	Metabolite identity
Formula	elemental formula of the compound
CAS	CAS number of the compound
Level of identification	MSI Identification level (Sumner et al. (2007) - https://www.ncbi.nlm.nih.gov/pmc/articles/PMC3772505/pdf/nihms504189.pdf)
Compound class	Class of the organic compound
Max value	Highest intensity value (peak height) detected across samples
RSD in QCs	Relative standard deviation of the intensity value across the QC samples
S-AM headers	Unique GCMS run name
Table S2 (Legend) - Description of column heads
Column	Description
A-E (FDR ADJUSTED P VALUES)	adjusted for False Rate Discovery p values from the specific comparisons; white and green asparagus harvested at two time-points, white varieties, green varieties
Cluster ID	Number of mass signal cluster, as defined by MSClust software
RT (min)	Average GC retention time, in minutes
Mass list	Masses belonging to cluster, as defined by MSClust software; masses are given in microdalton, data separated by semicolon
Relative intensity list	Relative intensity of masses in cluster, as defined by MSClust software; data separated by semicolon
RI exp	Retention index calculated using third order polynomial function based on the analysed series of n-alkanes (C6-C21)
Putative ID	Metabolite identity
Formula	elemental formula of the compound
CAS Number	CAS number of the compound
Level of identification	MSI Identification level (Sumner et al. (2007) - https://www.ncbi.nlm.nih.gov/pmc/articles/PMC3772505/pdf/nihms504189.pdf)
Compound class	Class of the organic compound
Aroma attribute	Related flavour attributes based on organoleptic properties of compound provided in FooDB (https://foodb.ca/)
Max value	Highest intensity value (peak height) detected across samples
remark	additional comments
Max value	Highest intensity value (peak height) detected across samples
RSD in QCs	Relative standard deviation of the intensity value across the QC samples
U-BH headers	Unique GCMS run name

## Sheet: Table S3; Volatiles in GW
Supplemental Table S3: Volatiles detected at significantly different levels (FDR adjusted p value ≤ 0.05) between the green and white asparagus spears in 2019 and 2020
Compounds are sorted on Average logFC in each table (columns C and G).
Two tables corresponding to asparagus spears harvested and analysed in 2019 and 2020; the percentage provided corresponds to the % of detected compounds with adjusted p value ≤0.05
2019	0.619048			2020	0.6375
adjusted p value	Putative ID	Average logFC		adjusted p value	Putative ID	Average logFC		Description of column heads
0.001	1,3-Diethylbenzene	-6.94174		0.00478	1,2-Dimethoxybenzene	-3.96744		Column	Description
0.001	D-Limonene	-6.89708		0.001	gcms87	-3.92652		A and E; adjusted p value	Benjamini-Hochberg false discovery rate correction of p value.
0.001	1,4-Diethylbenzene	-5.78315		0.001	Ethanol	-3.59691		B and F; Putative ID	Metabolite identity based on the identification procedure described in Materials&Methods of main text
0.001	4(10)-Thujene	-5.5927		0.001	2,2,4,4-Tetramethyl-3-pentanone	-3.01412		C and G; Average logFC	log2-transformed fold difference (FC) between green and white spears; the average FC of the three varieties were calculated using the mean of the 3 biological replicates of each. An FC was considered significant when the p value of the comparison was ≤ 0.05
0.001	Styrene	-5.52985		0.001	2,6-Di-tert-butyl-1,4-benzoquinone	-2.638
0.001	Butyl acetate	-4.90523		0.001	2,4-Decadienal, (E,E)-	-2.52797
0.001	1,3-Dimethylbenzene	-4.66586		0.001	gcms160	-2.47964
0.001	gcms87	-4.27742		0.00533	3,5-Octadien-2-one, (E,E)-	-2.01504
0.001	beta-Pinene	-4.14656		0.001	gcms104	-1.88808
0.001	Myrcene	-3.53993		0.001	2-Nonenal, (E)-	-1.56471
0.001	2-Cyclopenten-1-one, 2,3,5-trimethyl-4-methylene-	-3.26772		0.001	2-Pentylfuran	-1.548
0.001	1-Methoxy-2-propyl acetate	-3.16667		0.00165	gcms164	-1.49052
0.001	2,6-Di-tert-butyl-1,4-benzoquinone	-3.02697		0.001	2,4-Nonadienal, (E,E)-	-1.31292
0.001	p-Cymene	-2.77129		0.001	gcms77	-1.1805
0.001	Ethylbenzene	-2.77033		0.001	3-Methylheptyl acetate	-1.1576
0.001	alpha-Pinene	-2.43268		0.001	Ethyl Acetate	-1.05712
0.001	p-Cymenene	-2.15022		0.001	Hexanoic acid	-0.942112
0.001	4-tert-Butylcyclohexyl acetate	-1.86838		0.001	3-Octen-2-one	-0.941378
0.001	4-Methyl-2-pentanone	-1.60026		0.01446	2-Methoxy-3-isopropylpyrazine	-0.932587
0.001	gcms119	-1.46815		0.03759	gcms62	-0.739637
0.001	2,4-Decadienal, (E,E)-	-1.38858		0.001	2-Octenal, (E)-	-0.694415
0.001	1,2-Dimethoxybenzene	-1.32816		0.00171	Ethanone, 1-(2-methyl-1-cyclopenten-1-yl)-	-0.693166
0.01055	2-Pentylfuran	-1.32739		0.001	2-Butylfuran	-0.64014
0.001	Toluene	-1.28332		0.001	Hexanal	-0.575975
0.001	Hexanoic acid	-1.18018		0.03154	1,3-Diethylbenzene	-0.543303
0.001	Ethyl decanoate	-1.15019		0.01843	1,3-Dimethylbenzene	-0.44849
0.00144	Benzaldehyde	-1.14736		0.001	2-Heptanone	-0.443804
0.001	Heptane, 2,2,4,6,6-pentamethyl-	-1.0289		0.02422	Nonanal	0.245011
0.001	2-Undecanone	-0.993105		0.01839	2,3-Octanedienone	0.269358
0.001	2,4-Nonadienal, (E,E)-	-0.972913		0.001	2-Heptenal, (E)-	0.671716
0.00761	2-Octenal, (E)-	-0.895538		0.001	Heptanal	0.685379
0.00588	Hexanal	-0.830727		0.001	Methanethiol	0.905398
0.00487	2-Butanone	-0.787588		0.00203	3-Methylhexanal	0.975888
0.001	2-Heptanone	-0.757637		0.001	2-Methylfuran	1.38543
0.03263	Dimethyl disulfide	0.446875		0.0113	1-Methoxy-2-propyl acetate	1.41945
0.00302	Heptanal	0.618606		0.001	2-Methyl-3-buten-2-ol	1.54339
0.04876	2-Methylfuran	0.618772		0.04941	3-Methylbutanoic acid	1.55029
0.001	Methanethiol	0.984235		0.00498	2-Hexenal, (E)-	1.70196
0.00525	2-Methyl-3-buten-2-ol	1.11568		0.001	Dimethyl sulfide	1.785
0.00498	3-Methylhexanal	1.12334		0.001	Pentanal	1.78673
0.001	1-Octen-3-one	1.4153		0.001	2-Ethylfuran	1.86879
0.00476	2-Hexenal, (E)-	1.64607		0.001	1-Pentanol	1.91366
0.001	Pentanal	1.73939		0.001	6-Methyl-5-hepten-2-one	1.93119
0.001	1-Pentanol	1.76608		0.001	1-Octen-3-one	1.93957
0.002	6-Methyl-5-hepten-2-one	1.84908		0.001	3-Methylthiopropanal	2.60455
0.00801	3-Methylbutanoic acid	2.3077		0.001	3-Pentanone	2.64199
0.001	3-Pentanone	2.39446		0.001	Pentane	2.96004
0.001	Pentane	2.44114		0.001	1-Penten-3-ol	3.14559
0.001	1-Penten-3-ol	2.61482		0.001	gcms119	3.82206
0.01319	3-Methylbutanal	2.65629		0.001	Benzeneacetaldehyde	3.82433
0.00336	2,4-Heptadienal, (E,E)-	2.6612		0.001	Octanal	6.53778
0.001	Octanal	5.46351

## Sheet: Table S4; LCMS2019
Supplemental Table S4: relative level of compounds detected by untargeted LCMS of semi-polar non-volatiles extracts of the asparagus spear samples in 2019																	SAMPLE	Ab groen 1.1_140	Ab groen 1.2_145	Ab groen 1.3_141	Ab 1.1_9	Ab 1.2_20	Ab 1.3_118	Gb groen 1.1_148	Gb groen 1.2_143	Gb groen 1.3_139	Gb 1.1_22	Gb 1.2_31	Gb 1.3_130	Grb groen 1.1_142	Grb groen 1.2_149	Grb groen 1.3_138	Grb 1.1_36	Grb 1.2_8	Grb 1.3_126	QC g1_Q21	QC g2_Q22	QC g3_Q23	QC g4_Q24	QC g5_Q25
Compounds are sorted on retention time (column E).																	WEEK	23	23	23	18	18	18	21	21	21	18	18	18	21	21	21	18	18	18	QC	QC	QC	QC	QC
																	TYPE	green	green	green	white	white	white	green	green	green	white	white	white	green	green	green	white	white	white	Q21	Q22	Q23	Q24	Q25
FDR ADJUSTED P VALUES			COMPOUND MASS CLUSTER INFORMATION						COMPOUND ANNOTATION INFORMATION								VARIETY	Avalim	Avalim	Avalim	Avalim	Avalim	Avalim	Gijnlim	Gijnlim	Gijnlim	Gijnlim	Gijnlim	Gijnlim	Grolim	Grolim	Grolim	Grolim	Grolim	Grolim	QC	QC	QC	QC	QC
WEEK GREEN t-test	VARIETY GREEN anova	VARIETY WHITE anova	clusterId	RT (min)	mass list	(relative)intensity list	SIM mass	calculated monoisotopic mass	Putative ID	FORMULA	Level of identification	ppm	in-source fragments	indicative masses	max value	RSD in QCS	QUANT_START	F028293	F028306	F028312	F028288	F028304	F028289	F028300	F028308	F028314	F028315	F028298	F028296	F028299	F028313	F028305	F028303	F028310	F028291	F028287	F028294	F028301	F028309	F028316	QUANT_END
>0.05	>0.05	>0.05	1	1.50989	2.00953094E8;1.28968323E8;2.90948456E8;	999.0;619.49;553.33;	200.953								101433	0.112738	>>	85390.8	72237.6	92001.4	67441.4	84846.6	70675.6	54927.6	101258	101433	88515.5	89641.9	86753.2	85630.2	91176.6	96500	84385	90394.7	74444.6	75209.8	83729.3	86353.7	66957.5	88961.7	<<
>0.05	>0.05	>0.05	2	1.56599	2.72959381E8;1.58978821E8;3.86939972E8;2.74956879E8;2.73960175E8;1.30983917E8;3.88937469E8;3.87940643E8;5.00920593E8;1.56963226E8;2.70943787E8;1.5997963E8;5.02917847E8;5.0192157E8;3.84924347E8;1.14989006E8;4.72925598E8;3.14933594E8;2.75957642E8;3.89937988E8;5.03918854E8;4.98904938E8;5.86906006E8;2.46958755E8;3.82908661E8;3.85924744E8;4.7392627E8;4.74922821E8;2.02968719E8;6.14900879E8;3.11970306E8…	999.0;616.2;298.23;273.84;240.17;127.7;117.35;105.06;103.41;94.18;93.95;83.08;49.43;49.36;48.27;37.7;25.69;22.71;22.42;20.79;16.96;15.34;15.01;12.79;12.43;12.19;11.7;11.59;11.01;10.94;10.6;9.67;8.7;8.13;7.78;7.63;6.78;6.17;6.1;5.09;4.34;4.11;4.08;3.9;3.62;3.5;3.47;3.42;3.06;2.99;2.94;2.6;2.57;2.56;2.46;2.46;	272.959								3.84312e+06	0.0263306	>>	3.40918e+06	2.88683e+06	3.46994e+06	2.43089e+06	2.61236e+06	2.63341e+06	2.18655e+06	3.84312e+06	3.78356e+06	3.17798e+06	2.59697e+06	2.89504e+06	3.14965e+06	3.60309e+06	3.6021e+06	2.60061e+06	2.94703e+06	2.68962e+06	3.02621e+06	2.97653e+06	3.08266e+06	3.07585e+06	3.19373e+06	<<
0.04199	>0.05	>0.05	5	1.59998	2.88936829E8;1.7495636E8;4.02917511E8;4.18895203E8;3.0491449E8;5.32875793E8;4.04915009E8;2.90934448E8;4.0391803E8;1.46961472E8;2.86921295E8;2.89937561E8;4.00901855E8;5.48853455E8;5.33876831E8;5.34872986E8;2.18946259E8;6.18861206E8;4.16879395E8;5.30860291E8;3.30911163E8;4.20892822E8;4.34872833E8;3.02898773E8;6.46856262E8;2.62936279E8;4.19895599E8;7.60836426E8;1.1896656E8;6.19862061E8;6.44840271E8;…	999.0;681.14;566.63;239.93;195.52;190.72;146.05;122.76;116.8;107.22;104.02;103.31;58.4;47.41;42.75;42.07;37.42;35.63;31.17;28.55;28.28;25.73;25.52;25.5;24.76;20.78;18.95;17.42;15.51;14.99;13.32;12.77;12.58;10.43;10.39;9.3;8.96;8.66;8.23;8.09;6.67;6.66;6.49;6.37;6.25;	288.937								1.98537e+06	0.0419501	>>	975656	811526	1.03832e+06	1.98537e+06	1.37414e+06	1.73139e+06	427016	452773	593300	1.23995e+06	951820	1.0245e+06	590177	840276	561323	1.43046e+06	1.16186e+06	1.15936e+06	1.1035e+06	1.03243e+06	1.13798e+06	1.13835e+06	1.14233e+06	<<
>0.05	>0.05	>0.05	9	1.68474	2.42940262E8;4.10863129E8;3.26901733E8;4.40882355E8;4.94824677E8;4.12861145E8;3.28899536E8;2.44937958E8;4.42880035E8;5.24843689E8;4.96822723E8;6.08805359E8;2.43941162E8;3.24886078E8;2.40924667E8;4.11863678E8;4.41882874E8;6.92766846E8;3.279021E8;4.08847565E8;5.26841431E8;6.10802673E8;3.94889221E8;6.94764404E8;6.38824524E8;5.2584491E8;7.76728699E8;6.09806641E8;4.3886673E8;4.9582608E8;4.14859131E8;7…	999.0;825.61;809.7;320.16;273.56;241.73;189.42;159.96;106.3;101.91;100.12;83.21;82.54;78.91;70.2;63.49;59.02;57.51;54.67;51.62;45.86;39.35;36.67;29.03;27.58;25.35;22.29;21.77;21.5;21.1;18.84;17.62;16.47;14.43;12.17;11.31;	242.94								1.1697e+06	0.0620155	>>	1.07077e+06	986911	1.1697e+06	681686	685161	740161	574677	919100	922881	806011	767414	634748	787260	889046	832389	434125	577977	528612	832631	874674	842918	757750	893206	<<
			13	1.73377	5.94763794E8;6.78725159E8;7.62686584E8;8.46648193E8;8.32668518E8;9.30609741E8;6.80723022E8;7.64684998E8;5.9676178E8;5.12800598E8;8.48646545E8;1.000592102E9;9.32607117E8;5.06779785E8;9.98594055E8;1.014570129E9;7.50683899E8;5.9274823E8;1.082557495E9;6.60732239E8;6.56799255E8;8.31671509E8;	999.0;792.55;590.26;453.86;342.13;335.76;312.68;308.94;290.83;276.19;266.55;201.45;193.04;186.39;178.68;171.78;164.27;149.93;142.52;129.68;118.63;116.37;	594.764								151783	0.317798	>>	74403.9	38276.1	77653.1	98387.2	69588.1	81425.2	6269.58	22349.7	15323	63765.2	73996	30856.3	13439.3	38819.3	8917.19	16931.8	33950.7	24777.5	81682.5	73967.9	73906.6	29128.9	71011.7	<<
0.03866	>0.05	>0.05	16	1.79738	2.96882599E8;3.80844116E8;4.64805573E8;2.12921204E8;5.48767212E8;6.32728577E8;7.16690247E8;2.98880737E8;3.82842255E8;4.6680368E8;5.50765076E8;8.00651489E8;6.34726501E8;7.18688049E8;1.3095787E8;8.84612976E8;8.02649536E8;8.86611023E8;2.14919281E8;3.78828491E8;9.68574524E8;9.70572632E8;4.62789978E8;1.052536499E9;1.054534668E9;2.94867004E8;3.81847443E8;5.46751526E8;2.97886017E8;4.65809113E8;6.3071301…	999.0;855.96;603.88;540.65;496.08;356.9;261.54;239.35;235.35;216.82;201.16;200.54;163.56;145.6;138.61;134.4;117.07;94.01;75.36;74.38;73.32;62.58;51.33;42.46;39.27;36.93;36.55;34.31;33.72;32.15;30.9;30.7;30.09;28.35;28.09;28.05;27.86;27.23;26.33;25.34;22.24;22.2;22.04;21.52;21.35;21.25;21.21;21.21;19.5;19.47;17.65;16.46;16.12;15.95;15.17;13.16;13.11;12.04;11.91;10.99;10.4;10.12;10.0;9.7;9.7;9.55;9…	296.883								7.60927e+06	0.0392906	>>	6.72679e+06	6.79676e+06	7.34731e+06	5.74017e+06	6.10465e+06	5.24627e+06	3.54322e+06	5.61566e+06	5.36673e+06	6.24831e+06	5.97139e+06	4.96997e+06	5.25699e+06	5.47814e+06	5.4511e+06	3.76162e+06	4.73488e+06	3.84938e+06	6.1007e+06	6.27763e+06	6.26927e+06	5.74191e+06	6.33388e+06	<<
			17	1.79738	6.27872681E8;4.59949707E8;7.11834167E8;5.43911255E8;7.9579541E8;3.75988098E8;8.79756714E8;7.13832092E8;9.63717957E8;7.97792969E8;8.81754639E8;1.047679565E9;1.131643921E9;	999.0;935.52;776.42;648.27;635.77;553.1;467.74;355.02;344.99;337.28;248.01;228.68;147.14;	627.873								163031	0.33971	>>	29655.7	0	9855.37	163031	89349.8	116670	5985.95	73749.2	70977.9	124640	77501.4	101089	0	55325.3	45450.3	77105.2	62448	94740.4	72893.3	60669.1	61268	23181.3	60059.9	<<
>0.05	>0.05	>0.05	19	1.81298	1.73104584E8;2.5706604E8;3.41027435E8;4.24988983E8;5.08950623E8;5.92911987E8;2.19110123E8;6.76873596E8;3.03071503E8;6.38917542E8;4.70994568E8;4.26987213E8;5.10948761E8;5.54956055E8;3.87032928E8;3.43025543E8;7.60835022E8;7.22879089E8;8.06840637E8;1.74107925E8;2.58069397E8;2.59064148E8;5.94909912E8;8.44796326E8;6.78871216E8;3.42030823E8;7.29068054E8;8.90802063E8;4.25992249E8;5.99100952E8;5.61145081…	999.0;802.76;485.5;385.27;268.63;146.79;121.85;103.52;78.42;75.89;66.94;66.2;64.41;63.75;62.23;58.08;57.96;56.39;47.96;46.49;45.15;44.07;43.59;41.41;38.43;35.74;35.48;34.88;28.8;28.52;26.12;26.11;25.98;25.52;25.45;24.82;24.26;24.2;24.02;22.52;22.16;20.82;17.64;16.16;15.17;15.14;14.23;14.15;13.91;13.85;13.65;13.63;13.6;12.98;12.04;11.89;10.7;10.31;9.62;9.38;9.06;8.91;8.68;8.6;8.14;7.97;7.7;6.82;6.…	173.105								5.3566e+06	0.0519081	>>	2.56685e+06	1.62841e+06	2.15838e+06	3.06723e+06	2.13905e+06	2.99703e+06	2.55954e+06	4.01567e+06	5.3566e+06	2.55516e+06	1.36718e+06	3.46928e+06	2.98543e+06	3.92203e+06	4.09637e+06	4.30541e+06	2.54426e+06	4.05515e+06	2.55389e+06	2.48564e+06	2.42494e+06	2.7567e+06	2.66221e+06	<<
			21	1.84429	8.58643372E8;4.82906281E8;4.87041138E8;	999.0;816.97;802.1;	482.906								15462.8	1.36982	>>	5279.82	0	0	2623.76	2173.63	1969.44	15462.8	5479.69	0	0	0	0	0	2386.16	0	0	0	2547.89	0	2888.27	2768.54	0	0	<<
>0.05	>0.05	>0.05	24	1.87576	2.16939453E8;3.44890747E8;4.4608252E8;	999.0;113.29;67.14;	216.939								205137	0.0838651	>>	85490.6	104303	85028.8	137082	180688	134539	62853.8	94730.4	101565	166883	169532	160957	111865	104138	121051	186161	180058	164155	129251	134339	151704	133665	155409	<<
			25	1.89187	4.55983643E8;5.24981079E8;3.44989868E8;	999.0;897.63;840.72;	524.981								10961.1	1.53751	>>	0	0	0	0	1909.09	0	0	0	2111.48	0	0	0	0	2033.77	0	0	0	0	0	4699.77	0	0	2035.58	<<
0.03082	>0.05	>0.05	28	1.92461	2.91131348E8;3.29087311E8;2.92134735E8;4.99097107E8;5.13112793E8;2.3505751E8;5.02156464E8;5.40112366E8;6.83122253E8;	999.0;459.21;83.09;47.67;31.82;26.53;15.88;14.85;8.04;	291.131								923410	0.0821675	>>	379274	306391	404303	714204	851816	800894	494126	688131	793316	822062	756048	645502	545190	664534	620799	674448	581048	665598	597854	585061	573977	534881	668119	<<
>0.05	>0.05	>0.05	27	1.92461	1.31046478E8;1.13035919E8;2.69078247E8;2.63100037E8;1.14019943E8;2.23072723E8;1.2202507E8;1.8109848E8;3.07034119E8;9.502533E7;2.70081665E8;1.79082855E8;3.69142059E8;3.93082245E8;3.55126312E8;4.49168365E8;2.64103424E8;2.36089157E8;4.47153015E8;2.72065704E8;4.39087921E8;5.6309198E8;	999.0;94.5;67.06;60.14;47.75;35.92;15.95;8.28;6.69;6.06;5.51;5.48;5.31;5.24;4.8;4.48;3.29;1.6;1.45;1.37;1.21;0.98;	131.046								6.46471e+06	0.0318023	>>	6.07133e+06	5.59564e+06	6.46471e+06	4.0047e+06	3.77015e+06	3.71286e+06	2.47654e+06	4.92657e+06	4.5934e+06	3.8397e+06	3.50696e+06	3.70696e+06	4.04269e+06	5.19013e+06	4.80029e+06	3.11108e+06	2.91135e+06	3.15709e+06	4.08104e+06	4.16906e+06	4.34141e+06	4.17893e+06	4.40841e+06	<<
>0.05	>0.05	>0.05	30	1.97318	1.40012207E8;2.8608136E8;2.87065399E8;3.98168488E8;	999.0;422.19;93.25;50.18;	140.012								128884	0.0772069	>>	96394.1	75042.9	117920	13525.5	7818.33	13113.9	62493	115857	128884	45099.9	9616.46	59042.8	39047.8	45669.6	43551.8	8320.89	6333.59	9417.73	56665.3	67805.1	62735.1	56876.9	59209.7	<<
>0.05	>0.05	>0.05	32	2.03576	3.25125671E8;3.26128998E8;2.82065735E8;5.0317392E8;	999.0;117.46;4.97;2.8;	325.126								2.95113e+06	0.0847831	>>	1.40794e+06	1.20472e+06	1.48315e+06	2.26989e+06	2.61428e+06	2.49549e+06	1.39259e+06	2.04767e+06	2.30202e+06	2.61415e+06	2.57753e+06	2.20819e+06	2.16499e+06	2.18504e+06	2.2312e+06	2.27936e+06	2.03828e+06	2.37293e+06	1.99079e+06	1.95399e+06	1.80611e+06	1.92637e+06	2.26294e+06	<<
>0.05	>0.05	>0.05	31	2.03576	1.0205632E8;3.02101471E8;7.45266846E8;4.82128998E8;4.08127991E8;6.71229736E8;7.46270508E8;1.087383911E9;	999.0;676.09;310.9;285.3;118.88;72.48;67.51;62.28;	102.056								315681	0.0401527	>>	305604	267525	315681	196682	171568	196592	105360	281028	305648	195031	198478	203704	132841	174521	159111	214084	211612	206240	187729	195700	192209	181996	202278	<<
>0.05	>0.05	>0.05	33	2.05091	4.74147308E8;2.98114777E8;3.12094147E8;4.75150757E8;2.88076263E8;	999.0;162.4;133.22;132.38;6.46;	474.147								1.3197e+06	0.0234169	>>	799583	705120	960953	544339	490999	536620	446446	728865	774085	539388	506081	602340	817719	1.06932e+06	953526	359889	399712	364781	870949	922072	876760	876509	881771	<<
>0.05	>0.05	>0.05	35	2.09587	2.23046326E8;1.61045792E8;1.13024681E8;1.43035324E8;1.01024666E8;1.80059708E8;2.26065247E8;1.19035278E8;1.31035355E8;2.24049698E8;4.03109863E8;3.57104309E8;2.64072906E8;1.25024742E8;9.5014107E7;4.47099884E8;2.6806781E8;5.81158203E8;1.0300396E8;	999.0;298.68;286.31;261.55;203.73;158.8;117.9;107.54;98.41;61.63;56.69;29.02;24.07;17.79;14.85;14.61;12.28;10.22;8.45;	223.046								9.07283e+06	0.0818562	>>	4.94196e+06	5.28652e+06	5.07957e+06	7.42475e+06	7.67956e+06	6.87563e+06	4.08766e+06	6.42466e+06	7.20211e+06	8.41957e+06	8.92748e+06	7.81977e+06	6.89535e+06	6.90887e+06	7.01617e+06	8.66993e+06	8.76946e+06	8.18555e+06	6.34235e+06	6.96205e+06	7.53821e+06	6.89615e+06	7.82832e+06	<<
			37	2.09587	9.51696777E8;1.204481689E9;	999.0;874.24;	1204.48								13765.9	#DIV/0!	>>	13765.9	0	0	0	0	0	0	0	6727.67	0	0	0	0	0	0	0	0	5607.75	0	0	0	0	0	<<
			36	2.09587	6.64882629E8;8.89610107E8;1.28760376E9;	999.0;879.59;850.5;	664.883								37997.9	2.23607	>>	2656.51	0	0	0	0	0	37997.9	2341.32	2346.25	0	3629.24	3306.03	0	0	0	5545.85	0	0	0	3173	0	0	0	<<
>0.05	>0.05	>0.05	38	2.11069	1.73093506E8;3.53157013E8;5.15210205E8;2.39077621E8;5.45220703E8;	999.0;494.73;464.3;417.61;179.18;	173.094								171636	0.0546214	>>	152434	101246	155397	47721.5	35276.8	30110.6	61854.4	167330	171636	37183.5	32890.5	62087.2	97194.4	138145	144332	12464.7	40948.8	23482.9	107907	96950	102540	94112.5	103831	<<
>0.05	>0.05	0.01542	39	2.1256	3.62109772E8;5.24162903E8;8.66280273E8;5.25166199E8;	999.0;617.41;207.87;138.82;	362.11								154772	0.285899	>>	122697	88354.4	145572	144960	154772	124583	32726.9	47553.5	86588.3	43975.3	50248.6	57494.2	25592.2	82572.5	64896.3	7914.74	0	15362	59272.3	60279.8	60492.8	26812.3	64834.7	<<
>0.05	>0.05	>0.05	41	2.14066	3.8711496E8;3.41109406E8;7.29231873E8;6.83226318E8;3.88118286E8;7.30235413E8;6.84229797E8;3.42112762E8;1.025344116E9;7.31237305E8;7.27216248E8;6.8523175E8;1.026347412E9;5.35152649E8;1.071347168E9;1.027349487E9;	999.0;449.5;309.31;251.71;139.72;79.16;61.38;58.58;23.07;17.31;17.07;12.06;8.49;4.67;2.66;1.86;	387.115								2.11212e+07	0.0321152	>>	1.38692e+07	1.55664e+07	1.50795e+07	1.51874e+07	1.32803e+07	1.34163e+07	8.81503e+06	1.5382e+07	1.46426e+07	1.37983e+07	1.25979e+07	1.28024e+07	1.44045e+07	1.54009e+07	1.39769e+07	1.42237e+07	1.53465e+07	1.32949e+07	1.46795e+07	1.49087e+07	1.55747e+07	1.4269e+07	1.50144e+07	<<
			43	2.15544	1.204668091E9;5.73216553E8;	999.0;949.88;	573.217								12907.5	#DIV/0!	>>	3199.81	0	0	0	0	0	0	0	0	0	0	0	0	12907.5	7661.08	0	0	0	0	0	0	0	0	<<
0.00474	0.04484	>0.05	44	2.17039	5.49168091E8;7.11221558E8;8.73274658E8;1.035328247E9;5.50171448E8;1.007332947E9;7.12224792E8;8.45279663E8;8.91285522E8;8.74278137E8;5.03162659E8;5.93157959E8;1.169386841E9;1.053338867E9;1.036331543E9;1.00833667E9;6.65215698E8;8.27268311E8;8.46282959E8;1.215392334E9;8.89269592E8;1.197382202E9;1.170390259E9;7.13226379E8;8.92288818E8;1.054342651E9;1.331440186E9;1.051323608E9;5.04165833E8;6.35216431E…	999.0;677.14;335.78;172.61;168.27;163.0;154.57;147.79;130.36;114.74;110.0;106.85;78.69;74.98;66.92;64.83;62.12;53.53;48.77;47.48;47.02;38.59;36.84;36.84;35.15;34.4;30.08;29.45;20.8;20.67;20.35;20.26;18.84;18.45;17.01;16.68;16.09;15.36;13.49;13.48;12.38;11.0;10.46;10.1;9.35;6.72;5.2;4.27;3.74;	549.168								3.19625e+06	0.21941	>>	28039.7	0	20930.8	2.20255e+06	257839	3.19625e+06	1.15295e+06	2.29441e+06	1.64986e+06	1.0177e+06	1.12926e+06	1.84978e+06	1.33905e+06	1.722e+06	1.97729e+06	2.40179e+06	1.91556e+06	2.80428e+06	578921	841981	651868	922493	985926	<<
0.0026	0.01842	>0.05	45	2.18543	1.35030182E8;4.77146912E8;3.15093689E8;5.07157623E8;1.66044113E8;4.78150238E8;5.08160889E8;3.27093842E8;3.16097107E8;4.49151855E8;4.1214682E8;8.19263977E8;	999.0;249.82;173.3;143.15;45.82;33.08;20.67;9.66;9.55;6.4;3.58;2.9;	135.03								3.13226e+06	0.0459857	>>	3.09418e+06	2.45292e+06	3.13226e+06	1.01391e+06	851641	951420	914125	1.4268e+06	1.46653e+06	1.4952e+06	1.50905e+06	1.19716e+06	781901	1.24706e+06	951905	743269	826270	718775	1.65792e+06	1.8105e+06	1.84566e+06	1.69278e+06	1.79747e+06	<<
			46	2.18543	1.124328857E9;8.61273376E8;	999.0;381.41;	1124.33								14154.5	#DIV/0!	>>	2716.88	0	3454.43	0	0	0	14154.5	2493.69	3867	0	0	0	0	0	0	0	0	0	0	0	0	0	0	<<
0.04578	0.04511	>0.05	48	2.21566	2.62057159E8;4.4212088E8;2.63060547E8;1.58046188E8;4.43124176E8;2.02036026E8;9.6045738E7;	999.0;281.95;79.76;47.6;34.41;26.15;20.85;	262.057								1.76657e+06	0.0208439	>>	1.76657e+06	1.40837e+06	1.64469e+06	654944	623658	581782	586194	922664	1.02364e+06	649585	580311	625553	1.13034e+06	1.26289e+06	1.22261e+06	826435	910024	784294	1.19668e+06	1.18472e+06	1.1884e+06	1.14364e+06	1.20909e+06	<<
0.04578	>0.05	>0.05	50	2.21566	5.20171021E8;2.75088837E8;9.28280518E8;3.58118286E8;1.090333862E9;6.17205566E8;9.29283936E8;1.270396606E9;	999.0;937.13;858.59;584.21;548.74;228.81;222.6;151.52;	275.089								152816	0.157274	>>	25765	0	13757.8	55192.2	26344	73644.3	32382.9	94965.8	110727	39553.3	33961.7	45525.3	104391	143746	152816	67768.7	64476.9	76128.2	57537.9	59266.4	63783.7	48327.6	74470.7	<<
>0.05	>0.05	>0.05	51	2.23094	1.91056396E8;5.33173157E8;6.0417395E8;3.83120117E8;1.92059769E8;3.83083771E8;5.34176575E8;3.72123444E8;6.05177368E8;5.51183594E8;9.46291321E8;5.05178223E8;4.54120941E8;2.81051788E8;9.47294678E8;5.35177917E8;4.01130524E8;6.95226379E8;2.35046341E8;4.29125763E8;4.29089325E8;8.75287292E8;6.06179077E8;9.48297058E8;4.15109894E8;8.76294434E8;6.96229919E8;1.108344727E9;5.06181824E8;4.55124359E8;1.2884089…	999.0;267.95;143.43;71.84;71.45;58.62;51.93;45.41;27.87;26.1;22.47;9.14;8.52;8.19;7.83;7.73;7.18;6.67;5.61;5.31;5.28;5.24;4.99;2.12;2.03;1.88;1.8;1.54;1.22;1.21;0.88;0.69;0.63;0.62;0.62;0.54;0.48;0.48;0.46;0.39;	191.056								1.38679e+07	0.0303379	>>	7.20087e+06	6.522e+06	7.03901e+06	2.93004e+06	2.51979e+06	2.77558e+06	4.15786e+06	6.57835e+06	7.29538e+06	3.72274e+06	2.69103e+06	3.18573e+06	7.86989e+06	9.1498e+06	8.91739e+06	2.13372e+06	2.15928e+06	2.01135e+06	6.71687e+06	6.49694e+06	6.42614e+06	6.21096e+06	6.63939e+06	<<
0.00702	0.01842	>0.05	56	2.29317	2.59022766E8;3.56999695E8;1.94946747E8;9.6969864E7;5.19052979E8;4.5497702E8;3.60034119E8;2.92923767E8;3.07043976E8;3.70979065E8;2.89033417E8;2.60026154E8;6.17030029E8;5.22087585E8;5.52953918E8;6.99116638E8;5.20056458E8;3.58003113E8;7.15007385E8;3.00049347E8;7.79083252E8;4.58011383E8;1.99001572E8;4.55980408E8;6.50930847E8;3.19007568E8;6.20064636E8;6.14102783E8;5.2309082E8;7.12080383E8;7.00120056E8…	999.0;427.61;249.55;243.26;199.69;159.46;128.67;103.57;56.49;51.72;50.63;49.32;36.63;31.15;25.56;22.6;21.6;20.39;12.53;11.78;10.23;8.0;7.76;7.22;6.47;5.07;4.9;4.82;4.68;4.41;4.13;4.1;3.64;3.35;3.35;3.06;3.06;2.88;2.52;2.29;2.27;2.27;1.72;1.47;	259.023								6.30155e+06	0.0795758	>>	6.17574e+06	4.72594e+06	6.30155e+06	2.7975e+06	2.83138e+06	2.95917e+06	1.6479e+06	3.04643e+06	3.18378e+06	3.00287e+06	2.38505e+06	2.67036e+06	1.3259e+06	1.87321e+06	1.31246e+06	2.13612e+06	1.74343e+06	2.41092e+06	2.60381e+06	2.85678e+06	2.69173e+06	2.38464e+06	2.92483e+06	<<
			57	2.30861	4.04045013E8;9.6960358E7;3.56990204E8;3.04026489E8;2.72992645E8;6.501474E8;4.67082031E8;	999.0;969.78;605.53;543.63;419.71;21.07;12.42;	96.9604								236673	0.589008	>>	98516.3	38900.1	65632.3	236673	119984	199379	0	17806.4	22397.6	32329.6	21446.3	20522	0	20343.8	9409.13	0	0	23180.4	21002.8	21385.8	14802.9	0	22210.3	<<
>0.05	>0.05	>0.05	59	2.32382	1.75025131E8;3.09046692E8;3.51057281E8;1.76028442E8;3.17055145E8;2.03019974E8;4.82109314E8;4.21075836E8;5.17141907E8;3.5206076E8;5.97108459E8;3.79052246E8;6.24139404E8;2.87017853E8;3.18058563E8;5.10104584E8;6.16122375E8;4.18069519E8;6.50101135E8;4.65065765E8;7.42139526E8;5.45137024E8;8.23237061E8;4.5508902E8;5.5509729E8;3.19050964E8;	999.0;74.67;57.5;48.67;44.78;44.37;31.54;19.94;12.55;5.76;5.47;5.36;5.24;3.55;3.34;2.26;1.98;1.73;1.56;1.46;1.42;1.41;1.25;1.03;0.68;0.58;	175.025								4.73705e+06	0.0560087	>>	3.43828e+06	3.12032e+06	3.53448e+06	1.68411e+06	1.59881e+06	1.71312e+06	2.30784e+06	3.7602e+06	3.87997e+06	1.75562e+06	1.55259e+06	2.00011e+06	3.47008e+06	4.21091e+06	4.09266e+06	2.16881e+06	1.92711e+06	1.99613e+06	2.56803e+06	2.76378e+06	2.51911e+06	2.3805e+06	2.47447e+06	<<
			64	2.38703	6.37184265E8;7.99237793E8;8.00241211E8;1.123344116E9;	999.0;927.51;313.78;184.49;	637.184								30531.5	0.656792	>>	0	0	0	14105.1	0	30531.5	0	7148.18	6045.19	7390.47	8283.95	13454.3	5042.4	10101.5	12698.8	20861.9	15829.3	26779.9	2311.98	2298.34	2691.09	2550.17	7565.29	<<
			65	2.40424	5.51183899E8;7.81203552E8;5.15126038E8;	999.0;996.03;174.55;	781.204								17396.7	0.596684	>>	2775.1	0	3095.98	0	2802.4	2961.14	0	0	0	0	0	0	0	1907.65	0	2509.26	2684.24	2965.65	2708.59	2308.12	3256.08	0	2125.02	<<
>0.05	>0.05	>0.05	67	2.42184	4.2100354E8;4.35958984E8;1.54998886E8;4.22006714E8;5.46100281E8;4.05029205E8;4.23001617E8;7.63120178E8;	999.0;169.02;166.54;102.19;101.61;91.74;47.23;31.61;	421.004								161643	0.204378	>>	136236	80111.6	161643	31066.4	7307.18	26718.1	54926.6	94587.3	108351	14324	6212.73	9266.27	42515	83729	52500.3	5260.3	17093.8	2367.63	43508	48867.5	44014.5	28879.9	34085.6	<<
>0.05	>0.05	>0.05	66	2.42184	2.30991425E8;2.75021881E8;3.04992004E8;2.74025543E8;2.89018005E8;3.1994754E8;3.20955261E8;7.96124512E8;	999.0;330.33;111.41;60.22;21.45;10.7;8.23;6.34;	230.991								817274	0.184387	>>	206234	137734	182100	558370	817274	642321	145951	301657	292031	782639	743925	563906	192852	92181.6	253917	509595	526270	482597	394069	384090	398317	306312	512189	<<
>0.05	>0.05	>0.05	68	2.49358	2.73002045E8;4.24930084E8;5.22907166E8;6.16957642E8;3.26952881E8;	999.0;460.87;283.57;275.76;196.02;	273.002								84748.4	0.274304	>>	76592.8	61434.7	84748.4	39294.6	24518.3	27690.9	51002.4	76324.2	74634.4	26038	23797.2	27958.4	50629.8	56146.9	47096.4	24674.8	22106.3	22499.2	42699.8	50794.3	44644	21520.8	42890.3	<<
			69	2.51138	1.33014465E8;1.5901091E8;3.66924377E8;1.58014557E8;4.64901398E8;3.50950073E8;2.52973404E8;	999.0;10.59;3.54;1.84;1.61;1.02;0.76;	133.014	134.022							3.53752e+06	1.38277	>>	4401.02	0	3200.83	2.69384e+06	3.53752e+06	2.64144e+06	0	14436.5	8899.83	3.45821e+06	3.38492e+06	2.66248e+06	11086.4	12349.9	12233.9	2.74991e+06	2.93729e+06	2.30923e+06	19087.1	18965.7	2.21296e+06	1.42993e+06	23595.9	<<
>0.05	>0.05	>0.05	70	2.56284	1.94946625E8;2.92923706E8;3.90900879E8;1.76936234E8;4.88878052E8;5.86855042E8;8.46885559E8;6.97985291E8;5.26833862E8;6.84832642E8;7.33018188E8;6.39766479E8;6.88887573E8;7.22788635E8;	999.0;687.25;242.41;168.24;67.6;27.63;10.81;10.1;9.87;8.47;7.29;5.57;4.95;4.57;	194.947								2.26742e+06	0.179776	>>	1.65569e+06	1.29147e+06	1.83083e+06	1.08549e+06	2.26742e+06	1.4792e+06	925277	1.87047e+06	1.67525e+06	1.89982e+06	1.76472e+06	1.32612e+06	527012	687919	555058	1.73704e+06	1.55749e+06	1.61967e+06	980399	1.00613e+06	1.0613e+06	862987	1.37022e+06	<<
0.00332	0.01913	>0.05	71	2.61217	2.59022766E8;3.56999725E8;9.6969879E7;4.54976959E8;6.17030151E8;5.52953979E8;2.60026154E8;7.15007202E8;1.42975372E8;3.58003143E8;6.50931091E8;8.12984497E8;8.77060791E8;4.55980286E8;6.18033508E8;1.99001526E8;9.10961853E8;9.75038269E8;7.48908386E8;7.16010864E8;1.073015869E9;5.53957397E8;9.63873962E8;1.137091919E9;1.008939026E9;6.19034607E8;8.13988098E8;7.1701239E8;	999.0;503.46;311.65;289.2;124.32;72.98;55.41;54.35;46.72;24.6;23.69;21.17;20.53;13.7;12.9;10.96;9.09;7.04;7.03;5.72;4.31;3.42;3.02;2.88;2.62;2.56;1.62;1.55;	259.023								5.59672e+06	0.108355	>>	5.13923e+06	5.11899e+06	5.59672e+06	3.28842e+06	4.19841e+06	3.8838e+06	1.65391e+06	3.25454e+06	3.10357e+06	4.31862e+06	4.27763e+06	4.14355e+06	2.05977e+06	2.39971e+06	2.11444e+06	3.93016e+06	3.65584e+06	4.1421e+06	3.12644e+06	3.53183e+06	3.51126e+06	3.12944e+06	4.04032e+06	<<
>0.05	>0.05	>0.05	73	2.62852	4.31036804E8;2.68983612E8;5.29013855E8;3.66960632E8;4.64937714E8;	999.0;426.21;303.24;222.59;34.08;	431.037								134175	0.0602609	>>	67006.5	54561.6	73209.8	57541.7	52379.6	52359.4	63147.7	91780.4	99044	71024.4	60950	75815.1	59620.4	80921	63868.2	134175	118951	95634	85372.8	90525.9	87267.3	83776.4	97307.1	<<
>0.05	>0.05	>0.05	76	2.66078	3.17055176E8;5.77085388E8;6.13103455E8;6.81106262E8;3.18058502E8;3.19051086E8;4.15032257E8;5.78088989E8;6.14106567E8;9.41137695E8;2.10008148E8;5.1107135E8;4.8206427E8;4.63050415E8;	999.0;145.6;89.46;87.21;80.45;37.44;27.17;20.05;17.93;17.36;12.96;11.62;11.27;9.31;	317.055								479444	0.0798129	>>	276718	260795	280524	82371.1	63025.3	86607.9	102474	210993	242764	85777.2	64520.2	106040	263367	352217	330634	73961.8	60420.7	72730.3	204796	220380	233049	208322	247716	<<
>0.05	>0.05	>0.05	77	2.67731	2.45043472E8;5.05073792E8;2.46046906E8;5.0607724E8;7.65103943E8;6.03050781E8;	999.0;311.32;41.86;33.02;32.5;19.59;	245.043								232432	0.0892183	>>	71279.8	67542.7	79087.6	232432	139799	187404	58201.2	92606.7	122569	226669	204683	205157	127947	171924	142100	187910	187842	186384	111013	121990	126443	124701	142115	<<
>0.05	>0.05	>0.05	78	2.71153	1.10985573E8;1.12012375E8;3.77013184E8;4.92076782E8;2.79908173E8;6.81033875E8;	999.0;462.75;339.31;320.56;225.4;114.77;	110.986								185733	0.113786	>>	185733	171805	185524	65701	68681.6	65663.6	81460.8	155577	175546	70584.4	56293.6	69511.7	127683	163811	154934	40706.1	54123.6	38341	108631	133606	127518	120848	147661	<<
>0.05	>0.05	>0.05	80	2.74936	1.6283931E8;1.608423E8;2.26065231E8;1.64836365E8;1.97808075E8;	999.0;976.32;356.75;276.78;244.69;	160.842								296977	0.110378	>>	191551	202805	219274	217017	258949	217997	111781	221106	224868	277619	260323	237386	203778	239676	234885	296977	290002	260522	199740	216538	229683	203849	260597	<<
>0.05	>0.05	>0.05	81	2.7874	4.21003113E8;4.05029114E8;6.27986389E8;4.220065E8;5.42173523E8;6.13028564E8;6.28994629E8;4.23001648E8;2.81905304E8;4.06032623E8;	999.0;340.43;129.98;93.74;59.81;58.57;53.67;50.87;36.15;28.87;	421.003								208961	0.104237	>>	160740	168218	195616	110321	68577.4	88279.9	108261	196477	208961	88668	52266.7	91237.3	129771	153652	143430	31875.6	36971.9	26662.8	108853	118222	131732	108120	134979	<<
			82	2.845	1.83006622E8;3.75033936E8;	999.0;482.54;	183.007								15838.6	#DIV/0!	>>	15838.6	3143.04	14539.2	0	0	0	0	0	0	0	0	0	0	0	0	2795.87	2543.89	0	0	0	0	0	0	<<
0.03997	>0.05	>0.05	83	2.86559	3.38066772E8;5.30094482E8;4.99107941E8;5.51016113E8;	999.0;57.99;55.33;49.75;	338.067								71798	0.0471345	>>	32836.5	32022.6	36134.9	39904.3	31292.1	33253	39669.7	63003.9	63245.5	37967.4	29345.6	38334.1	53028.7	71798	65234.9	40795.7	38781.2	39069.4	34821.2	38873.1	36841.4	35818.9	38575.4	<<
>0.05	0.02095	>0.05	84	2.8859	3.06076813E8;3.0708017E8;2.7208905E8;3.08072601E8;1.44038589E8;	999.0;81.19;37.26;25.16;15.66;	306.077								167391	0.0793039	>>	81931.9	66826.6	76647.1	134676	101890	115299	85682.7	112817	116815	119373	116945	123372	133928	158901	147514	167391	148005	160567	110188	110955	108531	91354.9	110704	<<
>0.05	>0.05	>0.05	85	2.92602	3.87114838E8;3.41109192E8;4.31104614E8;	999.0;332.72;284.31;	387.115								43276.3	0.110971	>>	16258	19062.7	18316.5	19561.4	12396.2	22973.1	11089.9	23636.6	20780.3	15433.8	10721.6	16666.7	18418.9	26476.3	21564.3	23354.2	24320.6	23688.9	20840.3	19929.3	22381.6	16802.4	22213	<<
>0.05	>0.05	>0.05	87	2.96635	3.38989075E8;4.29021057E8;2.77023712E8;3.39992462E8;3.99010223E8;	999.0;122.38;95.45;47.47;15.52;	338.989								218998	0.169367	>>	123098	99577.6	112381	111941	218998	163950	61267.4	126690	123483	169177	206516	159520	82956.6	92521	82022.3	132979	131780	141841	101643	122583	125342	94448.2	144305	<<
>0.05	>0.05	>0.05	88	3.02726	5.95085083E8;6.90143433E8;9.16203674E8;7.72158142E8;8.93328735E8;	999.0;833.76;826.41;533.61;501.36;	595.085								24865.6	0.236229	>>	7145.09	3729.34	10301.7	5792.16	0	0	12261.4	23230.1	24865.6	2741.85	0	2220.41	8952.92	18914.8	17711.7	0	0	0	4889.21	2539.39	3279.53	3625.24	3676.82	<<
0.01842	>0.05	>0.05	90	3.06652	5.15056519E8;5.16059937E8;6.47065552E8;5.17060852E8;	999.0;125.04;33.84;22.28;	515.057								241486	0.117015	>>	241486	116073	194700	39760.5	59933.2	235678	17502.2	47753.1	44321.6	20479.7	9928.35	17152.1	47564.8	87130.3	65345.3	41582.3	211436	161295	91151.8	97077.5	98894.3	102850	122607	<<
>0.05	>0.05	>0.05	91	3.08394	1.91019882E8;1.11009003E8;1.92023239E8;1.29019577E8;4.3595871E8;1.73009445E8;5.42173523E8;1.1201236E8;6.27986206E8;4.21003052E8;6.28994263E8;4.36967255E8;1.54998856E8;5.43176941E8;3.83047089E8;6.1302301E8;7.87113464E8;4.22006531E8;6.29999023E8;5.97056213E8;4.33963593E8;	999.0;198.59;65.73;36.51;16.85;15.87;12.1;10.66;10.34;8.81;5.21;2.58;2.52;2.18;2.15;1.69;0.92;0.89;0.88;0.62;0.47;	191.02								9.8729e+06	0.0916885	>>	8.20562e+06	6.98376e+06	9.71152e+06	6.29162e+06	4.89048e+06	5.67721e+06	5.12122e+06	8.70917e+06	9.8729e+06	6.00011e+06	3.95492e+06	4.99194e+06	6.32754e+06	8.24498e+06	7.45129e+06	3.70401e+06	4.10339e+06	3.68347e+06	6.10447e+06	6.51837e+06	6.77926e+06	5.65523e+06	7.18063e+06	<<
>0.05	>0.05	>0.05	92	3.10106	9.6960335E7;2.88987366E8;9.8956108E7;2.89990753E8;4.39076843E8;3.10969391E8;2.90983215E8;5.48955994E8;3.26943298E8;5.34934692E8;3.41898834E8;2.32883545E8;5.18970703E8;	999.0;777.74;39.02;37.02;32.39;31.81;23.91;21.77;21.55;20.48;17.49;15.24;8.8;	96.9603								838633	0.202081	>>	268787	187890	216350	583768	838633	636362	70824.9	122326	169941	624129	550549	411382	132077	197773	152520	378837	288967	326691	231587	280184	255589	208481	347545	<<
>0.05	>0.05	>0.05	94	3.17263	2.06049484E8;1.20012711E8;3.04016998E8;1.19017487E8;2.08045242E8;2.960448E8;4.1310614E8;	999.0;111.27;105.3;72.57;33.42;24.85;15.61;	206.049								534772	0.124323	>>	174533	96143.6	152203	534772	235006	445419	36818.3	68365.8	86698.8	176046	142944	160102	82405	132415	97705.5	250050	182716	309171	141283	131318	149574	130100	174365	<<
			96	3.17263	3.47040192E8;3.6303476E8;	999.0;435.34;	347.04								18200.6	#DIV/0!	>>	0	0	0	0	0	0	14165	18200.6	16726.8	0	0	0	0	0	0	4805.78	5124.77	6700.7	0	0	0	0	0	<<
			97	3.20999	1.28035568E8;3.38989105E8;3.0809906E8;1.2903891E8;2.57078217E8;2.42981934E8;	999.0;54.35;43.37;41.71;23.93;4.51;	128.036								733789	0.452615	>>	207536	240046	405150	249637	602043	299708	194345	433393	576430	733789	504800	352222	254804	457926	352607	479647	515894	337226	179084	276033	334465	353745	605572	<<
0.04364	>0.05	>0.05	98	3.24806	1.45014465E8;1.46017853E8;2.93051819E8;3.20092682E8;	999.0;40.05;34.4;14.19;	145.014								190870	0.123227	>>	71361.3	0	57954.8	43606.1	41843.6	43404	66372.1	154565	160308	78999	52965.5	57426.8	158314	190870	175352	61339.2	35277	48161.5	79427.5	89943.5	85474.6	69281.9	96440.8	<<
>0.05	>0.05	>0.05	99	3.26711	6.63016052E8;6.64019592E8;6.84998047E8;6.33005493E8;7.0097229E8;6.65021362E8;	999.0;128.68;67.78;59.34;41.02;40.84;	663.016								115489	0.200376	>>	31812.3	28797.7	27879.1	75474.1	115489	63124.8	13060.6	16368.9	21083.5	107140	101873	80537.2	24394.5	30824.6	24067	74788.6	43173.1	55846.5	36297.1	40293.4	44196.1	35261.4	56324.7	<<
>0.05	>0.05	>0.05	100	3.37776	5.43090515E8;5.44094666E8;5.45086609E8;	999.0;170.74;155.28;	543.091								35962.3	0.219097	>>	19370.1	11572.1	20948.8	8042.77	5445.7	26749.5	10385.5	25058.2	35962.3	0	0	0	0	17461.2	8225.9	2906.9	4496.77	5279.22	7508.19	7756.98	8395.15	9148.93	12398	<<
0.00105	0.01842	>0.05	103	3.39582	6.47204773E8;6.4820813E8;2.59022736E8;7.37200378E8;1.213262329E9;6.49210083E8;	999.0;223.61;66.42;48.76;45.1;28.0;	647.205								179200	0.0730822	>>	172749	170131	179200	103864	56360.7	100335	63415.5	91977.7	95189	104909	82252.7	98807.2	70863.5	95593.1	83452.2	76277.5	73547.6	84818.4	98780.6	110356	101696	90022.6	102934	<<
>0.05	>0.05	>0.05	105	3.39582	3.87114899E8;2.39077423E8;	999.0;184.34;	387.115								20986.5	0.286287	>>	8017.64	7638.66	5424.76	7682.66	5429.76	7857.65	4161.81	9570.57	6891.69	4977.78	4318.81	5471.75	4554.8	6143.72	7075.68	6445.71	5532.75	6333.72	7743.65	7622.66	8196.63	4891.78	11289.3	<<
>0.05	>0.05	>0.05	104	3.39582	4.02995514E8;4.03998749E8;9.69051819E8;	999.0;72.39;28.68;	402.996								210756	0.12327	>>	146041	116690	140059	88807.8	131466	143261	52690.9	130324	118688	103604	79667.4	93017.2	128815	146889	135952	122752	159163	147404	110012	134853	136418	137332	156850	<<
>0.05	>0.05	>0.05	102	3.39582	5.65048523E8;5.66051697E8;5.67053284E8;1.131105591E9;5.8703009E8;5.81042908E8;1.132109131E9;6.27048828E8;6.64973511E8;5.9200769E8;5.99053894E8;6.09038025E8;1.133110962E9;1.101094849E9;	999.0;172.67;42.59;11.22;7.38;4.19;3.82;3.07;2.12;2.07;1.86;1.54;1.28;1.15;	565.049								4.5115e+06	0.0454972	>>	2.62952e+06	2.98533e+06	3.05132e+06	2.86673e+06	3.00393e+06	2.33658e+06	2.14291e+06	3.10592e+06	3.13767e+06	4.47228e+06	4.22206e+06	4.04606e+06	3.46968e+06	3.45366e+06	3.6484e+06	3.74237e+06	2.78891e+06	3.10341e+06	3.38809e+06	3.53113e+06	3.44509e+06	3.21927e+06	3.63632e+06	<<
0.04364	>0.05	>0.05	106	3.44988	2.26065216E8;2.69051697E8;	999.0;239.05;	226.065								57265.3	0.14548	>>	18076.4	19696.6	15278.6	36108.4	45412	36604.5	20572.7	32105.1	29767	47222.4	52867.3	46367.3	38975.9	32326.7	32578.9	57265.3	48815.3	48893.4	29877.8	34176.7	40656.5	31209.9	40741.4	<<
>0.05	>0.05	>0.05	107	3.50425	1.18022903E8;9.9008987E7;2.57028259E8;2.7300235E8;	999.0;428.94;216.65;186.85;	118.023								43818.2	0.17629	>>	14906.9	13186.8	16644.2	10831.3	4700.79	10224.1	11750.5	15432.7	32205.4	17624.3	4346.81	12487.2	33203.3	43818.2	40640.9	7182.68	11849.6	13490.7	13254.4	16535.2	16531.3	11760.8	18349	<<
			108	3.50425	3.2702179E8;3.43016785E8;2.79054718E8;	999.0;151.33;60.47;	327.022								103808	0.967852	>>	0	44805.1	38941.1	0	0	0	11074.6	0	0	0	0	0	15789.3	2975.87	0	0	0	0	4717.79	28802.3	3533.84	24227.6	3375.85	<<
			109	3.59906	1.89004303E8;1.47030106E8;3.79015717E8;3.28026733E8;1.35030136E8;1.90007645E8;	999.0;909.76;86.8;70.14;43.51;42.58;	147.03								169569	0.343214	>>	86759.3	71260.8	79862.9	21417.8	27607.1	18394.7	49461.3	87229.7	93839.3	0	23319.6	27084.7	71022.4	102910	91768.7	18296	24338.3	15266.2	66166.5	63464.8	63127.2	52662.6	21966.1	<<
>0.05	>0.05	>0.05	111	3.68089	2.38021515E8;1.2001268E8;2.70011383E8;2.04033859E8;2.40017334E8;2.39024872E8;4.75034882E8;4.77050446E8;1.17001816E8;1.48991638E8;2.60003479E8;2.75977386E8;	999.0;190.62;152.53;81.82;81.16;77.27;49.63;39.83;31.77;19.86;13.15;8.55;	238.022								817018	0.0451282	>>	506234	300850	457737	817018	388238	595593	181944	326264	367591	338851	210182	293980	201644	293612	232543	295639	191565	298206	279213	284344	276983	258177	291949	<<
>0.05	>0.05	>0.05	112	3.70251	4.19032867E8;1.48973846E8;	999.0;579.35;	419.033								16874.2	0.232138	>>	12071.6	12064.1	10491.3	2686.69	0	0	5228.07	7524.41	9542.83	0	0	0	6763.67	9971.6	8965.98	0	0	0	12970.6	10863.4	10645.1	6775.18	8868.98	<<
>0.05	>0.05	>0.05	114	3.78856	1.62049103E8;2.0805455E8;	999.0;361.86;	162.049								21515.9	0.118552	>>	10777	9138.59	9084.36	20455.7	17793.8	21107.2	9850.27	16350.1	18543	21316.2	19406.3	19136.2	15773.2	16546.2	13302.4	21179.1	18817	20584.9	17648.8	17068.9	18461.9	13324.1	17152.7	<<
			115	3.85551	6.50101074E8;3.77022217E8;6.66096252E8;3.85135468E8;6.51104797E8;4.03037903E8;3.6299826E8;3.1304245E8;	999.0;471.9;466.96;419.41;236.05;163.92;139.26;112.35;	650.101								66868.3	0.492429	>>	11789.7	10653.8	7463.31	0	0	0	7345.65	18963.3	18700.3	0	0	0	8495.81	16195.6	10619	0	0	0	24655.2	11529	14753	7190.56	10144.6	<<
>0.05	>0.05	>0.05	116	3.87807	7.79247681E8;7.8025116E8;	999.0;256.35;	779.248								18124.1	0.0672456	>>	14137.5	14387.8	15575.8	14723.9	4849.78	13972.4	8985.6	18124.1	16611.4	17026.5	13319.5	16975	7760.65	14110.7	11682.4	12540.5	17764.6	18087.7	14384	13820.5	12953.1	15390	13421.6	<<
			118	4.05615	3.73027252E8;3.45032379E8;3.77022217E8;3.46035492E8;	999.0;859.36;160.59;66.84;	345.032								95659.3	0.355923	>>	72335.3	60015.7	55003.1	0	0	0	39963.8	36836	43915.3	0	0	0	37265.8	49483.6	47817.6	0	0	0	77733.2	50947.2	47566	30193.1	41259.8	<<
0.04482	>0.05	>0.05	121	4.232	1.82993591E8;3.6699472E8;9.5014076E7;1.83996964E8;1.40007263E8;2.04975647E8;1.85009216E8;2.28999191E8;3.67997986E8;1.54998795E8;3.88976563E8;1.98988617E8;4.20914063E8;3.69010284E8;	999.0;198.19;99.12;74.51;61.14;31.59;29.1;26.74;25.59;22.0;13.6;10.72;8.79;5.98;	182.994								833989	0.0737372	>>	820434	806350	773663	588482	602655	594633	543426	739964	708944	730543	729202	648491	581300	610562	574586	792377	779309	586764	700358	704584	741914	723360	833989	<<
>0.05	>0.05	>0.05	122	4.25251	1.73009369E8;1.57014435E8;1.74012787E8;	999.0;109.48;44.81;	173.009								118585	0.135046	>>	100518	100365	103785	27042.7	24563.7	27795.9	72631.1	92151.2	118585	32092.5	18066.9	36385	85105.3	116040	100827	18548.1	16660.4	16704.8	58102	70990.7	70421.6	57131.4	78079.2	<<
>0.05	>0.05	>0.05	123	4.27426	1.14027992E8;1.02027992E8;	999.0;397.74;	114.028								8054.78	0.276169	>>	0	0	0	6445.72	7000.04	5902.68	2538.89	5301.16	6068.31	6745.68	7211.18	7174.68	2780.88	4580.91	5404.07	7901.33	7505.65	7391.89	5034.62	5509.53	5733.05	2526.89	5671.44	<<
>0.05	0.01842	>0.05	125	4.42887	2.45114548E8;4.29115631E8;	999.0;128.43;	245.115								28374.7	0.105511	>>	6925.69	4011.82	6386.71	11685.5	7952.64	11776.5	9661.57	12152.5	13755.4	7413.67	4622.79	5613.75	21456.3	28374.7	27571.7	6529.71	4329.81	8255.63	8721.61	10006.6	8460.62	7490.66	9171.59	<<
			126	4.47278	3.73027252E8;3.27021759E8;3.45032349E8;3.61027252E8;3.5703241E8;1.64968765E8;1.98974274E8;3.43016724E8;1.20978973E8;1.48973877E8;3.11026825E8;3.77022156E8;4.19032867E8;4.92998016E8;1.17001823E8;4.17017212E8;3.74030731E8;3.28027283E8;3.13042511E8;3.29017487E8;3.7502298E8;4.03037872E8;4.01022095E8;1.44996719E8;3.46035645E8;3.89022125E8;3.62998383E8;1.75007324E8;3.47028076E8;	999.0;986.35;719.75;517.53;394.19;317.35;270.43;268.21;236.06;233.47;185.44;180.95;168.58;149.88;136.06;100.56;99.0;85.35;85.02;74.21;74.14;69.88;69.65;68.37;64.51;63.27;63.13;58.88;39.73;	327.022	328.029							464347	0.319882	>>	453828	360856	321245	0	0	0	188174	248865	265769	0	0	0	211871	265049	252308	0	0	0	464347	322615	316918	207335	240391	<<
>0.05	>0.05	>0.05	128	4.5852	1.64071854E8;4.2907605E8;1.65075272E8;3.10002228E8;3.44135376E8;2.32059341E8;	999.0;94.44;74.11;74.07;41.49;40.83;	164.072								123081	0.0838875	>>	53938.1	39559.5	46630.2	96229.6	53406.7	76863.7	33565.5	39931.6	41538.6	46774.3	25805.6	43347.1	56338.7	79487.4	66781.6	123081	78308.4	111181	51632.1	49820.1	50725.4	41831.8	51430.1	<<
			129	4.5852	1.36973938E8;1.64986511E8;1.19017532E8;	999.0;316.04;260.72;	136.974								24408.5	1.84515	>>	24408.5	0	17480.7	0	0	0	0	0	2064.05	0	0	0	0	13148.8	9590.61	0	0	0	12074.8	2134.02	0	0	0	<<
			130	4.67535	3.07090637E8;3.05075134E8;3.97086121E8;3.39080505E8;3.08093994E8;3.09086456E8;3.95070404E8;3.21069946E8;4.87081696E8;	999.0;206.0;181.51;160.99;83.88;69.25;53.56;51.88;39.49;	307.091								213953	0.548115	>>	152068	71519.4	59381.4	161302	58894.5	135838	45924.9	19448.2	9542.57	109330	84381.8	193451	24715.5	25189.2	39410.8	183695	127009	203208	78194.9	77722.9	39049.3	34809.8	17840.1	<<
			131	4.7204	2.05035599E8;5.75062683E8;	999.0;136.08;	205.036								70965.5	0.484222	>>	30298.3	42789.8	70965.5	12527.5	19974.3	12224.7	31037.2	51555	68048.7	32177.7	12274	14580.2	0	47741.7	34336.2	11524.3	17119.6	7732.21	12442.3	19304.9	23853.5	34166.6	45935.5	<<
0.00939	>0.05	>0.05	133	4.78806	1.80059631E8;2.23046234E8;2.53056732E8;	999.0;321.84;65.88;	180.06								46886	0.108573	>>	3950.82	18921.9	13830.7	33814.3	41477.7	33397.5	28947.4	28441	29743.6	42188.2	41270.8	41898.7	30609.8	27180.3	29706.2	43702.6	45072	41025.8	28128.1	33137.2	35589.1	30017.7	36394.8	<<
			132	4.78806	4.77030762E8;4.76038574E8;2.38021622E8;2.04033966E8;3.71102325E8;	999.0;814.28;573.86;407.95;282.37;	477.031								35325	0.755283	>>	34672.3	15722.1	35325	25176.7	6185	25425.3	0	0	9716.11	0	0	0	0	0	0	0	0	0	4996.57	2495.91	0	5786.63	2142.19	<<
0.04253	0.01842	>0.05	134	4.8556	3.92113739E8;3.93117004E8;2.72089081E8;3.94109528E8;3.06076813E8;4.14095703E8;7.85235107E8;	999.0;137.61;47.68;41.88;23.93;22.81;15.33;	392.114								378714	0.053064	>>	37412	27025.4	40312.8	111749	113909	115291	136080	185313	180076	156510	130019	105323	312319	378714	335182	121242	90724	108103	162969	159943	146027	144918	156331	<<
>0.05	>0.05	>0.05	136	4.96832	1.98974274E8;1.20978973E8;1.64968796E8;1.82979324E8;1.36973953E8;1.48973892E8;1.80963699E8;1.04984062E8;1.64986526E8;1.50989563E8;1.48991684E8;1.6597673E8;	999.0;914.05;871.81;776.26;545.83;500.85;343.85;268.92;187.83;178.84;94.65;87.21;	198.974								236918	0.134207	>>	236918	142538	170178	0	0	0	33852	106233	100803	0	0	0	86205.6	134550	95067	0	0	0	121057	105931	100336	82807.9	100579	<<
>0.05	>0.05	>0.05	137	5.01328	2.2706604E8;1.44038559E8;	999.0;713.88;	227.066								8461.6	0.267112	>>	0	2049.91	0	6403.65	7162.36	5857.87	4481.82	3122.86	3018.86	6782.23	8169.85	6932.33	5165.92	2830.87	5285.3	8185.61	8461.6	7738.04	3000.87	6238.31	6463.47	5387.8	6469.52	<<
>0.05	>0.05	>0.05	138	5.17105	5.15141479E8;3.07103821E8;5.16144897E8;1.11009056E8;	999.0;372.58;222.47;104.12;	515.141								36849.2	0.0456121	>>	35083.2	36849.2	35383.4	0	0	2260.2	20532.8	27056.3	34131.2	0	0	0	12866.2	25182.7	23708.6	0	0	0	21125.6	18951.9	21119.9	19870.1	20600.7	<<
>0.05	>0.05	>0.05	140	5.43754	3.05075134E8;3.07090637E8;3.39080597E8;6.57163208E8;3.060784E8;3.97086121E8;3.07071106E8;3.21070007E8;3.95070526E8;6.59178833E8;3.51080597E8;6.11157715E8;3.08093933E8;3.09086395E8;6.45163269E8;6.58166992E8;6.59159241E8;6.1317334E8;2.41130951E8;2.73103027E8;9.63246582E8;4.87081818E8;3.40083862E8;4.29076019E8;3.41051758E8;3.41076385E8;3.53096222E8;6.73158264E8;6.6119458E8;3.37064941E8;6.47179138E8;…	999.0;369.5;157.8;119.88;107.72;84.76;82.97;65.39;50.39;49.65;48.92;40.37;36.78;29.25;27.0;22.25;16.03;15.89;15.51;14.02;13.82;13.0;12.82;11.58;10.69;10.61;10.25;10.21;9.76;9.01;8.91;8.89;8.71;8.57;8.15;8.13;8.06;7.44;7.14;7.13;7.07;6.27;6.18;6.03;5.85;5.59;5.43;5.41;5.25;5.08;5.06;4.57;4.39;4.31;4.29;4.22;3.93;3.54;3.51;3.49;3.33;3.32;3.24;3.16;3.13;3.11;3.05;3.0;2.97;2.95;2.72;2.68;2.63;2.42;2.…	305.075								4.32012e+06	0.113595	>>	4.18138e+06	3.84183e+06	4.32012e+06	1.99345e+06	1.2602e+06	2.29783e+06	2.22938e+06	2.68666e+06	3.79724e+06	1.55377e+06	1.48203e+06	2.93304e+06	1.20295e+06	2.9984e+06	2.18124e+06	2.37096e+06	1.68543e+06	2.3252e+06	1.76577e+06	2.15414e+06	2.00166e+06	2.41539e+06	2.16145e+06	<<
>0.05	0.04682	>0.05	142	5.5857	3.29088165E8;3.75093658E8;1.67035172E8;3.30091461E8;4.19083618E8;3.76096985E8;	999.0;442.66;193.4;109.8;61.33;57.51;	329.088								141432	0.0728972	>>	71151.2	63915	66736.5	141432	125613	131584	71362.7	87160.3	101264	98057.6	88962.2	78939.5	34349.7	50263.2	44505.9	111591	134236	110298	102484	84306.2	89438.9	94471.9	91296.1	<<
			143	5.5857	3.53135895E8;2.63140656E8;	999.0;898.23;	353.136								8752.83	#DIV/0!	>>	6141.49	0	0	0	0	0	0	5279.61	8752.83	0	0	0	0	0	0	0	0	0	0	0	0	0	0	<<
0.01294	0.01842	>0.05	144	5.65334	4.24085815E8;4.25089355E8;4.26081635E8;4.56075806E8;2.72089111E8;4.46067902E8;	999.0;125.91;74.05;73.44;31.81;25.23;	424.086								232924	0.0652076	>>	82397.1	74172.2	81845.9	115151	102941	113537	146879	170365	166520	132824	97698.5	110504	205853	232924	227279	104984	96463.5	97145.7	104918	118006	99767.6	109523	103632	<<
			145	5.74346	4.38584534E8;8.78175964E8;	999.0;658.23;	438.585								13921.1	0.566439	>>	11018.4	10294.2	13921.1	0	0	0	0	2441.89	0	0	0	0	0	0	0	0	2059.91	0	2663.88	2323.9	2309.9	0	2698.88	<<
0.02704	>0.05	>0.05	146	5.8336	5.86138977E8;5.87142456E8;5.88135193E8;3.71102264E8;	999.0;183.09;79.29;71.02;	586.139								77422.8	0.164916	>>	77422.8	57396.8	64216.7	10997.2	19601.9	62371.1	16787.5	51630.1	35715.6	4661.26	2873.51	4160.96	18131.5	29483.8	21142.8	4339.15	18375.5	16140.6	19530.5	21030.4	23410.1	24530.9	29657.5	<<
0.0046	0.04294	>0.05	147	5.85621	2.26065201E8;1.14027992E8;2.27066071E8;2.53056732E8;	999.0;166.33;151.1;86.75;	226.065								35895.8	0.20592	>>	10294.4	9862.09	8005.54	24806.7	30367.8	21114.1	19694.2	19822.5	21312.5	31312.1	33592.4	30780.3	24461.7	18918.1	16917.8	34974.2	31381.5	30054.3	15560.2	23883	27531.9	25732.9	27319.5	<<
>0.05	>0.05	>0.05	148	5.87866	5.63162476E8;5.64165955E8;	999.0;271.39;	563.162								18506	0.20402	>>	8359.31	8720.06	10089.8	6131.93	4429.04	5698.83	9136.03	17961.4	15297.4	4456.65	2546.25	3350.58	14029.5	17252.6	18506	0	0	2389.19	7429.33	7683.48	6342.3	10501	7050.49	<<
>0.05	>0.05	>0.05	151	6.03646	2.5505127E8;2.56054626E8;	999.0;102.25;	255.051								362854	0.167325	>>	13208.8	30921.4	9489.16	23554.9	14577.7	46499.1	5126.55	12352.9	8619.24	19579.3	48757.9	19917.2	17640.4	43765.3	14773.7	117922	104562	94479	85792.8	60495.9	67410.3	58204.1	61867.8	<<
0.00152	0.01842	>0.05	153	6.23922	3.19090759E8;3.21106354E8;1.48973877E8;3.53096344E8;4.11102142E8;3.35085724E8;3.20094177E8;4.09086273E8;3.210867E8;3.11053406E8;	999.0;454.72;190.29;182.27;122.67;112.85;84.96;67.87;66.31;64.28;	319.091								130213	0.188434	>>	119168	120963	130213	18918.9	15943.2	20792.1	25182.1	41184.2	52884.1	23171	25156.2	37641.6	17507.2	53980.2	31619	22871.5	22472.7	21075.3	33845.4	50855.9	33920.1	42885.6	35399.8	<<
>0.05	>0.05	>0.05	155	6.30677	1.84061737E8;3.55043182E8;3.22114655E8;1.4205127E8;	999.0;820.73;162.99;152.92;	184.062								54602.7	0.167975	>>	39080.1	39022.6	39841.9	23160.6	10660.2	21650.4	32282.7	39584.2	39692.8	14925.3	9596.16	20702.3	28478.5	54602.7	44534.8	13494.9	10975.9	13953.1	21499.6	32960.7	25213.1	30874	26087.7	<<
>0.05	>0.05	>0.05	154	6.30677	2.03082855E8;4.07172974E8;2.71070374E8;2.04086212E8;2.35072708E8;3.49013245E8;	999.0;97.08;91.32;84.75;80.36;58.0;	203.083								78195.3	0.13607	>>	60746.1	37191.5	58598.6	42481.4	28594.8	40774.3	26106.7	39045.9	37389.2	31612.3	17281.3	27306.8	22749.1	44210.6	33255.7	78195.3	47481.2	67661.4	50948.9	60550.8	41008.2	50349	51862	<<
0.01952	>0.05	>0.05	156	6.41948	2.26065216E8;2.27066071E8;2.2506633E8;	999.0;157.88;110.46;	226.065								32371.2	0.209231	>>	9777.56	9365.58	7557.66	21751	28418.9	23282.2	17299.5	19096.2	19795.5	29623.1	30492.7	28662.9	21491	18372.9	12275.7	31245.3	25009.2	29334.7	14178.4	23162.4	24140.6	19492.1	24918.3	<<
			158	6.50962	7.61126648E8;3.06076904E8;7.6213031E8;5.64165894E8;7.63121643E8;2.76018829E8;3.80059784E8;	999.0;283.21;231.46;184.45;133.65;82.87;67.43;	761.127								154028	0.478679	>>	45584.9	54614.6	101677	2324.9	3653.84	11902	41018.7	110784	146836	0	0	0	50918	154028	89833.4	0	5798.74	2918.87	17144.4	26664.3	30672.9	52189.4	59268	<<
0.02188	>0.05	>0.05	159	6.53211	1.80059692E8;1.1402803E8;	999.0;131.79;	180.06								34154.1	0.130464	>>	13590.4	0	10671.5	25987.5	30171.1	23996.9	19734.1	18961	22026.6	30244.2	34154.1	30579.3	21878	17830.2	19874.4	33614.1	32110.6	31518.2	19180.1	25445	26495.8	22311	26138.2	<<
			160	6.59975	5.26081421E8;5.27085266E8;4.82091705E8;5.28078064E8;	999.0;161.92;151.99;74.18;	526.081								76068.3	0.350372	>>	28680.8	36629.4	35100.7	2769.63	4346.39	10882.2	30592.7	69207.8	76068.3	0	0	0	25169.4	74356	49658.5	2550.69	8471.88	3416.63	12237	12972.4	15348.3	25071.4	24686.7	<<
			163	6.78003	1.46938858E8;1.90928711E8;1.02949036E8;	999.0;985.5;263.72;	146.939								31492	0.813411	>>	0	0	3375.37	0	26065.1	4984.83	0	4607.66	0	31492	28003.3	26237	5930.11	0	0	16214.8	14896.7	17328.9	0	6082.11	5820.85	15772.8	17265.7	<<
0.03245	0.01842	0.03329	165	6.86782	3.53088196E8;7.07184082E8;3.54091583E8;1.9105632E8;1.79035355E8;7.08187378E8;4.4308374E8;7.09189941E8;1.35045441E8;3.75070099E8;1.80038605E8;7.29166016E8;1.92059723E8;1.73045883E8;1.61024734E8;1.061280884E9;3.69084259E8;4.44087036E8;7.30169556E8;4.54099762E8;3.91044128E8;1.062284546E9;1.115200195E9;7.4514032E8;4.65065704E8;4.21075867E8;3.68075195E8;3.85078064E8;3.99093933E8;4.54016815E8;3.7607336…	999.0;240.28;173.26;111.06;101.57;85.31;23.49;17.61;13.01;11.69;7.97;7.08;6.82;6.27;5.37;4.53;4.01;3.77;2.82;2.71;2.64;2.53;1.97;1.95;1.87;1.86;1.84;1.77;1.63;1.61;1.59;1.48;1.25;	353.088	354.095	3-caffeoylquinic acid (chlorogenic acid)	C16H18O9	2	1.1			4.7413e+06	0.0410014	>>	4.7413e+06	4.35677e+06	4.05131e+06	0	3053.18	11159	3.194e+06	3.62557e+06	3.7847e+06	4797.44	6034.6	10742.6	2.74618e+06	2.85935e+06	2.6966e+06	16117.3	3092.31	5099.49	2.27557e+06	2.26228e+06	2.24036e+06	2.08256e+06	2.32454e+06	<<
0.03723	>0.05	>0.05	166	6.86782	3.29088226E8;3.30091553E8;	999.0;128.64;	329.088								87332.2	0.121933	>>	8048.82	7407.91	7147.95	87332.2	63857.4	75812.7	10210.5	10648.4	11836.3	41417.4	27372.3	29955.9	8373.77	10626.4	9791.56	65781.1	79972.2	72291.2	21848	17534.4	21818	24192.7	23927.7	<<
>0.05	>0.05	>0.05	168	6.97612	5.63162598E8;5.64165833E8;6.07152527E8;2.95082703E8;	999.0;212.78;119.27;59.19;	563.163								87199.2	0.112923	>>	55517.7	44648.8	65616.2	5877.72	4528.72	5921.33	60531.1	87199.2	82311.4	4600.08	2509.68	4844.9	55061.9	76491.9	69387.6	0	0	2291.62	29951.1	34145.4	28453.9	37282.2	30262.6	<<
>0.05	0.01842	>0.05	169	7.04375	2.81070343E8;1.19017487E8;3.27075867E8;3.13060211E8;2.820737E8;3.1704715E8;3.71065765E8;2.83066132E8;3.19044128E8;1.20020805E8;1.21013283E8;2.47082596E8;3.66086823E8;3.14063629E8;3.29055176E8;3.29071564E8;9.904541E7;	999.0;499.02;340.5;147.4;96.64;76.62;41.05;34.43;20.75;17.6;17.02;12.87;11.19;10.99;10.28;8.93;7.09;	281.07								951517	0.0486538	>>	918053	840202	951517	470250	379395	327067	404778	455880	455395	746765	519491	601682	695884	711673	795148	504796	394816	506682	627326	652350	628742	703175	635977	<<
			172	7.22402	2.81070374E8;2.82073669E8;	999.0;94.48;	281.07								219962	2.23607	>>	0	0	0	0	114959	0	0	0	0	219962	160335	215546	0	139862	0	149245	0	146603	0	74091.7	0	0	0	<<
0.02188	0.02095	>0.05	174	7.33666	5.65178284E8;5.19172791E8;5.66181885E8;4.89198517E8;3.69083801E8;	999.0;335.95;291.23;120.16;69.37;	565.178								27270.1	0.0603981	>>	22433.5	23204.2	27270.1	0	0	0	5080.8	5601.4	6446.9	0	0	0	7471.47	14185.5	17597.8	0	0	0	6644.57	6168.98	5973.26	5666.97	5907.7	<<
			175	7.33666	5.19085571E8;5.35080322E8;	999.0;438.25;	519.086								30259.6	0.678994	>>	0	0	0	10301.5	3729.83	30259.6	2751.88	9016.62	3589.84	3246.85	2511.89	10237.4	2351.89	17625.4	6578.85	11724.2	8305.56	11322	4761.67	2223.9	0	2532.89	3183.86	<<
0.00793	>0.05	>0.05	176	7.38171	1.80059677E8;2.26065216E8;2.23046265E8;2.08054626E8;1.1402803E8;2.27066116E8;2.53056732E8;	999.0;723.43;260.77;169.74;152.97;142.95;126.23;	180.06								68302	0.0884311	>>	25347.6	24443.8	20471.3	51464	62693.6	51549	36580.5	36714.2	39339.1	62241	67318.6	59089.6	43980.1	37185.8	32770.3	67280.1	65978.8	62543.9	42665.2	48222.4	44656.1	48912.4	53580.5	<<
			177	7.40429	4.65105133E8;7.22203125E8;3.83066101E8;	999.0;936.47;467.47;	722.203								8986.58	#DIV/0!	>>	2350.71	0	0	0	0	0	0	8986.58	8067.73	0	0	0	0	7599.58	2544.91	0	0	0	0	0	0	0	0	<<
>0.05	>0.05	>0.05	179	7.49442	7.55205078E8;7.73215759E8;7.56210266E8;8.01210754E8;7.74219238E8;3.86109711E8;8.02215149E8;1.58082489E8;3.65096313E8;7.71200073E8;7.75221497E8;	999.0;899.15;434.6;324.17;296.71;250.03;133.64;129.82;102.64;87.92;75.39;	755.205								273636	0.123568	>>	165994	133578	137761	9356.06	6922.08	8207.47	212466	273636	268663	7062.07	4904.67	6430.69	116916	214011	157918	6338.55	6969.75	7091.56	87664.2	68025.9	83215.3	87262.6	69001.6	<<
>0.05	>0.05	>0.05	180	7.56198	4.89129181E8;4.43123505E8;4.09135712E8;4.75113373E8;	999.0;466.81;151.02;87.57;	489.129								102634	0.136914	>>	13582	10474	14096.2	23002.2	3207.16	102634	17730.2	37066.1	33993	25807	12570	55982.5	12953.9	91304.2	24075.7	47260.6	28946.2	65710.6	21829.3	18644.5	15034.2	18480.2	20663	<<
0.03322	0.01842	>0.05	182	7.67471	5.93152039E8;6.11162598E8;6.39157654E8;5.94156738E8;6.12166077E8;6.57168274E8;6.09146912E8;6.40162659E8;7.01158081E8;5.951604E8;7.29153015E8;6.27158142E8;	999.0;819.92;280.98;272.49;203.88;116.95;93.91;76.07;63.43;45.49;38.93;23.44;	593.152	594.159	Kaempferol 3-alpha-D-glucoside-7-rhamnoside OR Rhamnocitrin 3-apiosyl-(1->2)-glucoside OR Vitexin 7-O-glucoside OR Meloside A; Isovitexin 2''-O-glucoside OR Vicenin 2; Apigenin 6,8-di-C-glucoside OR Chrysoeriol 6-C-glucoside-8-C-arabinopyranoside	C27H30O15	3	1.42			346683	0.17405	>>	89564	79130.9	69665.1	0	0	0	295526	346683	335247	0	0	0	177860	222017	181755	0	0	0	98461.5	72846.4	98200.7	79134.7	67185.8	<<
>0.05	0.01842	>0.05	183	7.71976	2.81070343E8;1.19017479E8;3.27075867E8;3.13060272E8;2.820737E8;3.1704715E8;3.71065765E8;2.83066132E8;3.19044067E8;1.21013275E8;2.21049225E8;3.28079224E8;1.2002079E8;2.47082611E8;3.69086609E8;1.9103862E8;3.66086853E8;3.44066071E8;3.57086456E8;5.95138306E8;3.95063446E8;3.14063538E8;3.29055115E8;3.18050415E8;3.85092651E8;3.29071747E8;	999.0;542.96;219.14;110.58;100.19;99.51;45.15;34.09;28.56;20.81;20.8;20.23;19.84;17.24;14.82;13.83;12.78;12.17;11.43;9.95;9.39;8.29;7.4;6.98;6.86;5.38;	281.07								1.23209e+06	0.0256652	>>	1.17466e+06	1.03786e+06	1.23209e+06	539674	464328	355154	542576	578275	576725	920798	630845	712225	842185	983234	958941	625753	502255	606970	774675	823112	796212	813167	823047	<<
0.02704	>0.05	>0.05	184	7.9451	4.01109497E8;3.55104065E8;	999.0;420.87;	401.109								29316.7	0.12053	>>	29316.7	15484.2	25477.6	0	2220.36	3152.22	3794.98	11994.3	8553.48	2051.48	2130.95	0	6139.53	11651.1	11840.9	2033.59	0	0	8680.05	9678.08	7955.63	10769.8	8600.58	<<
			185	7.99016	2.23046249E8;2.53056763E8;2.27066132E8;	999.0;451.05;389.63;	223.046								13537.8	0.404717	>>	2735.88	2664.88	2321.9	4761.79	11326.9	6622.86	2821.87	6599.21	6409.7	12140.7	10944.2	10614.6	7491.51	6956.59	7502.11	12350	12200.1	10809.6	4133.81	4805.78	10062.7	7703.22	10963.1	<<
>0.05	>0.05	>0.05	187	8.12536	3.57032379E8;3.11026825E8;3.1304248E8;3.27021851E8;1.50989532E8;1.48973892E8;3.45032379E8;1.4499675E8;3.58035675E8;3.4700351E8;3.59028168E8;1.75007355E8;3.73027222E8;	999.0;448.61;330.86;162.73;156.04;139.53;118.52;105.86;103.88;101.09;77.64;67.08;41.89;	357.032								188484	0.0855004	>>	58117.5	106398	55875.5	152706	153018	155630	20754.4	66438.7	33859.9	188484	185212	150605	7894.53	20962.3	12390.2	117735	90325	100986	78822.4	78526.4	76683.8	86147.8	93644.8	<<
0.0026	0.01842	>0.05	188	8.14787	3.86109802E8;2.50072525E8;3.40104218E8;3.8711319E8;	999.0;182.3;180.6;172.57;	386.11								35811	0.0283175	>>	7686.51	7522.58	7588.15	0	0	0	32023.8	35811	33612.4	0	0	0	23897.8	29241.7	25675.8	0	0	0	7181.82	7624.91	7346.74	7176.86	7115.26	<<
>0.05	>0.05	>0.05	189	8.21553	4.75146393E8;4.76149719E8;	999.0;185.38;	475.146								52456.9	0.148697	>>	9728.56	8848.6	10801.5	19826.9	24171	17181.3	0	8336.63	9149.59	10455.5	17528.5	6764.7	6973.69	7679.66	7855.65	18816.7	33856.6	20198.1	23079.1	17650.6	25932.2	19716.1	20785.2	<<
0.00152	0.01842	>0.05	190	8.238	6.11162598E8;6.12166016E8;9.33253174E8;9.7925885E8;9.80262268E8;6.13168274E8;9.34256592E8;1.023249146E9;9.81265198E8;	999.0;286.8;180.16;135.11;55.69;49.75;41.0;24.61;18.19;	611.163	612.17	okanin-dihexose	C27H32O16	3	1.37			370174	0.124929	>>	370174	290644	358199	0	0	0	126613	149385	153619	0	0	0	107795	170128	133223	0	0	0	165250	130912	123215	127086	131165	<<
			192	8.30563	8.44195007E8;8.59186462E8;	999.0;632.08;	844.195								13388.4	#DIV/0!	>>	0	0	0	6951.21	0	13388.4	0	2583.06	0	3341.86	7825.73	10530.4	0	0	0	10456.9	3734.03	8394.97	0	0	0	0	0	<<
>0.05	>0.05	>0.05	194	8.39578	4.91090637E8;4.45084991E8;4.47100616E8;4.92094147E8;4.79090637E8;5.07085571E8;4.930867E8;5.3709613E8;4.13112946E8;4.61079926E8;4.93106171E8;4.8106192E8;4.46088562E8;4.4810434E8;3.13114532E8;5.59078247E8;2.43171768E8;4.47081146E8;	999.0;288.05;177.4;144.5;86.74;73.79;70.97;50.15;48.57;45.97;45.56;44.03;36.3;21.43;19.37;18.47;18.18;16.5;	491.091								408439	0.0370386	>>	324297	408439	351951	57982.2	26530.7	122093	152052	180291	200312	35742.9	29094.9	143613	125941	347649	207927	95306.5	55309	97836	142520	135942	137725	147453	147099	<<
>0.05	>0.05	>0.05	198	8.46333	5.25162109E8;5.26165588E8;6.15157532E8;3.63108978E8;	999.0;216.05;87.83;69.1;	525.162								72153.9	0.0946822	>>	13449.7	16975.7	14496.2	39523.2	51699.2	56642.3	7237.03	17017.9	12374.4	56808.3	72153.9	41071.9	12863.7	10681.2	12552.7	54165.8	70763.2	49918.1	32566.8	26828.9	25543.1	29671.1	29326.9	<<
>0.05	>0.05	>0.05	197	8.46333	3.37093445E8;3.38096802E8;1.63040314E8;6.75194275E8;6.76197571E8;4.27088837E8;1.109302124E9;1.110305664E9;1.73045898E8;4.05080933E8;4.28092102E8;1.111307739E9;1.91020111E8;	999.0;172.11;155.55;133.13;44.35;27.78;19.41;9.79;8.79;7.19;4.62;3.49;1.51;	337.093	338.101	3-p-coumaroylquinic acid	C16H18O8	2	1.64			4.58629e+06	0.0617461	>>	762168	581060	771053	0	0	0	730237	701250	633783	0	0	8809.02	839055	1.13568e+06	927674	19449.4	4733.6	4864.84	722791	727332	698995	640006	756788	<<
>0.05	>0.05	>0.05	201	8.53065	6.81138733E8;6.82142517E8;6.35133118E8;6.69138794E8;6.97133423E8;7.27144287E8;7.25128357E8;6.71109985E8;	999.0;247.26;79.4;62.32;53.43;35.92;33.19;32.03;	681.139								365501	0.0829566	>>	0	0	0	174797	21786.7	365501	15347.6	27567	20841.2	91930.1	67443	124758	12732.3	43048.7	18578	180126	155490	169495	23287.9	25420.8	23684	26363.5	21235.6	<<
>0.05	>0.05	>0.05	205	8.66728	6.37127991E8;3.25093414E8;4.61167053E8;3.71098755E8;3.26096832E8;6.39124146E8;4.62170502E8;9.49163879E8;	999.0;973.58;222.72;174.14;123.34;56.54;52.38;43.71;	637.128	326.101	Leuko-DOPA-chrome-glucoside, Cyclo-DOPA-chrome-glucoside	C15H18O8	3	1.6			300429	0.158966	>>	113061	97866.4	110231	7962.87	12140.9	16274.1	107558	126904	119725	6449.93	7454.28	5847.71	99490.8	124332	114513	8626.45	12225.9	10187.7	90919.3	67192.6	66734	68489.6	88092.2	<<
>0.05	>0.05	>0.05	204	8.66728	3.13042572E8;1.50989532E8;2.7905481E8;1.17001854E8;3.14045837E8;3.15038422E8;1.52985321E8;2.80058197E8;3.4901944E8;1.59012466E8;1.3297905E8;6.27092346E8;3.97075012E8;3.81030029E8;1.89023071E8;	999.0;410.42;272.21;166.99;100.92;81.88;29.19;21.27;21.09;7.3;5.46;4.32;3.9;3.87;3.71;	313.043								1.88019e+06	0.135436	>>	1.88019e+06	1.4023e+06	1.48938e+06	1.26334e+06	970912	653954	1.39976e+06	1.0134e+06	1.06717e+06	1.5888e+06	1.22359e+06	1.49631e+06	1.36976e+06	1.17704e+06	1.47552e+06	1.13786e+06	774129	947519	1.44483e+06	1.47122e+06	1.27311e+06	1.20321e+06	1.0508e+06	<<
>0.05	>0.05	>0.05	206	8.68548	3.11027008E8;3.59028168E8;1.75007324E8;1.44996796E8;3.45032562E8;2.51005753E8;2.05017975E8;3.27021912E8;2.65039154E8;3.12030304E8;1.90984558E8;3.73027222E8;1.04984085E8;2.20995163E8;6.25077026E8;1.62989548E8;3.13023163E8;3.9904303E8;5.27174805E8;3.87042969E8;3.740224E8;3.46035919E8;4.15049225E8;3.47028381E8;1.4997731E8;4.01058685E8;6.26080688E8;1.76010742E8;1.56996765E8;1.14986252E8;1.29001907E8;…	999.0;355.44;342.95;337.14;278.61;173.07;164.74;132.84;113.92;102.1;94.29;86.58;82.48;77.57;74.14;72.72;47.12;43.86;41.02;34.28;28.64;20.52;18.25;17.88;16.96;14.92;13.5;13.14;12.93;11.65;11.51;11.33;10.6;9.49;8.73;7.67;7.53;7.44;7.05;6.86;6.43;5.88;5.78;5.34;5.14;4.71;3.6;3.33;3.12;2.8;	311.027	312.034	1,2-Dithiolane-4-carboxylic acid; α-D-Glucopyranosyl ester (or β-) isomer II	C10H16O7S2	3	1.81			4.03608e+06	0.0774073	>>	3.57875e+06	3.60878e+06	4.03608e+06	1.37476e+06	1.33521e+06	1.23752e+06	2.80903e+06	3.19159e+06	3.3604e+06	2.11164e+06	1.48986e+06	1.89969e+06	2.13912e+06	3.10478e+06	2.84161e+06	1.19796e+06	922931	996560	2.05789e+06	2.34912e+06	2.29487e+06	2.50751e+06	2.48621e+06	<<
			208	8.72143	3.5101651E8;3.76038086E8;	999.0;669.54;	351.017								13928.9	0.354636	>>	9329.92	4636.7	4512.38	10035.5	9370.73	2701.99	3475.1	3571.25	0	13928.9	9782.9	10365.8	6875.41	5319.37	8418.2	11783	7861.24	9247.3	8879.53	8756.94	7363.58	4366.7	3962.66	<<
>0.05	>0.05	>0.05	210	8.90745	2.93124695E8;6.25094482E8;6.75194153E8;	999.0;298.6;270.82;	293.125								37493.7	0.098192	>>	7947.87	7365.77	8006.57	2761.8	2625.81	3910.34	6601.7	8139.62	6377.66	0	0	0	9037.72	12337.6	11081.4	4311.45	4304.61	2583.74	7189.67	5946.23	6620.29	6839.43	7765.9	<<
			209	8.90745	5.21101196E8;5.11072266E8;5.65090942E8;5.07085541E8;	999.0;269.47;220.99;212.26;	521.101								29001.7	1.41599	>>	0	0	0	6771.32	0	28325.2	0	0	0	3097.58	0	4354.83	3049.07	4945.84	3856.88	28102.6	19550.2	29001.7	3415.36	2258.1	0	0	0	<<
>0.05	>0.05	>0.05	212	8.99128	1.7702301E8;5.3304718E8;2.21012955E8;1.17001869E8;5.34050659E8;1.35012436E8;5.35043274E8;1.78026367E8;4.43033142E8;1.79018875E8;5.35062561E8;5.55029114E8;5.49042175E8;2.22016327E8;5.67052795E8;4.89057434E8;2.2300885E8;2.68997864E8;4.65014954E8;	999.0;539.4;270.79;178.77;80.06;75.5;54.74;50.94;40.15;33.09;25.71;21.34;18.73;12.49;9.73;8.64;7.5;6.51;5.54;	177.023								1.23514e+06	0.0733664	>>	634262	781272	590689	294593	233354	246920	919605	1.23514e+06	1.14175e+06	292135	209978	288913	701019	1.22709e+06	1.07083e+06	272554	260189	214145	536159	625675	589395	627553	649512	<<
>0.05	>0.05	>0.05	215	9.06656	1.48973923E8;3.12030273E8;6.23061401E8;1.50969727E8;3.95059387E8;6.24065002E8;6.25057556E8;	999.0;123.93;67.24;46.17;36.31;12.1;10.04;	148.974	312.034	1,2-Dithiolane-4-carboxylic acid; α-D-Glucopyranosyl ester (or β-) isomer III	C10H16O7S2	3	1.81			729229	0.0953131	>>	297000	522850	317762	261687	244608	230286	311436	682892	729229	437691	294267	396247	445721	356066	326610	233626	183289	190832	384064	442884	451800	489217	488316	<<
>0.05	>0.05	>0.05	214	9.06656	3.11027069E8;3.59028198E8;6.69067078E8;1.04984085E8;1.50989532E8;3.45032715E8;6.57067139E8;1.44996811E8;2.7905481E8;1.75007401E8;3.49000763E8;3.27021881E8;4.45013214E8;6.70070435E8;3.74022491E8;6.71062317E8;2.51005783E8;3.73027191E8;4.2502005E8;1.32979065E8;1.06979904E8;1.20979057E8;2.20995209E8;1.90984589E8;6.26080566E8;6.59038269E8;1.62989578E8;4.61008301E8;6.59082581E8;4.01058685E8;4.89003357E…	999.0;348.56;310.2;295.22;177.46;120.36;92.74;89.95;88.28;72.48;65.71;64.39;57.59;55.04;40.53;36.81;32.73;31.73;27.57;26.21;23.94;23.85;22.3;22.13;20.45;19.63;18.35;16.93;14.5;13.73;12.45;11.93;11.53;10.79;9.29;8.92;8.26;8.25;8.13;8.05;6.09;5.02;4.82;4.73;4.04;3.78;3.62;3.52;3.21;2.99;2.84;2.3;	311.027	312.034	1,2-Dithiolane-4-carboxylic acid; α-D-Glucopyranosyl ester (or β-) isomer III	C10H16O7S2	3	1.81			3.53056e+06	0.0800043	>>	1.50045e+06	1.74675e+06	1.60898e+06	3.19989e+06	2.59833e+06	2.78195e+06	1.40199e+06	2.11648e+06	1.77293e+06	3.53056e+06	2.86632e+06	3.51324e+06	823231	1.57864e+06	1.30176e+06	2.11407e+06	1.7586e+06	2.01501e+06	1.47235e+06	1.64493e+06	1.68606e+06	1.7708e+06	1.81977e+06	<<
			217	9.14327	6.6305011E8;2.13044174E8;6.280755E8;6.60086121E8;	999.0;760.09;530.85;501.66;	663.05								16487.5	1.37558	>>	0	0	0	14431.2	9093.63	5620.7	0	0	0	16487.5	10071	15450.9	0	0	0	11219.1	5481.36	6230.6	0	0	0	2251.9	2612.88	<<
>0.05	>0.05	>0.05	218	9.18402	5.19085693E8;4.73080048E8;5.20089111E8;4.75095703E8;5.21081787E8;5.07085663E8;5.09056976E8;4.74083221E8;5.35080444E8;9.93173767E8;4.41107941E8;5.21100647E8;9.47168213E8;3.41109497E8;5.630755E8;5.65091003E8;5.87073181E8;4.76099274E8;5.57112671E8;9.49184265E8;5.11053833E8;4.89075043E8;5.61096252E8;9.94176697E8;9.48171204E8;5.58096436E8;5.77102356E8;4.77091644E8;4.27092255E8;4.39092346E8;5.10060822E…	999.0;211.69;191.14;89.38;82.28;48.92;34.7;29.36;25.75;25.47;24.95;24.88;24.53;22.35;18.66;17.16;13.7;12.1;11.13;11.0;10.91;10.77;10.09;9.22;8.37;8.06;7.47;6.29;6.27;5.95;4.79;4.74;3.96;3.87;3.42;3.4;3.05;2.97;2.87;2.39;2.37;2.29;	519.086								3.69049e+06	0.148556	>>	200260	243187	281251	1.33014e+06	296027	3.69049e+06	853446	1.54882e+06	1.10003e+06	621472	420640	1.39035e+06	689012	2.64588e+06	1.05314e+06	1.86122e+06	1.29827e+06	1.82349e+06	637926	596177	492010	603362	746397	<<
>0.05	>0.05	>0.05	220	9.31316	3.49019409E8;3.51016418E8;4.17064758E8;	999.0;288.01;74.04;	349.019								68144.9	0.200381	>>	22183.5	16625.2	16118	53979.6	42808.3	27411.3	20716.9	13519.9	11348.8	68144.9	51442.6	53330.3	21975.4	10891.5	19837.9	43243.9	37751.7	40454.5	22326.3	31096.7	20938.7	20847.4	19819.8	<<
>0.05	>0.05	>0.05	221	9.35274	3.67103882E8;1.93050949E8;3.68107117E8;7.35215759E8;7.36219238E8;1.94054504E8;1.73045929E8;7.37221924E8;1.34037704E8;4.35091644E8;7.57198059E8;4.57099548E8;3.83098816E8;1.55035339E8;7.58200806E8;7.67205933E8;7.59174011E8;	999.0;183.7;180.19;141.37;50.32;18.34;11.75;9.5;5.25;4.5;4.06;3.0;1.55;1.49;1.46;0.96;0.81;	367.104	368.111							5.93683e+06	0.0287471	>>	4.71295e+06	3.42371e+06	4.89911e+06	10681.3	11136.3	81655.7	3.33693e+06	3.8704e+06	4.28156e+06	14943.6	15998.2	167051	3.6115e+06	5.93683e+06	4.66458e+06	142396	52069.9	55922.6	2.50007e+06	2.39331e+06	2.52806e+06	2.5896e+06	2.53084e+06	<<
>0.05	>0.05	>0.05	224	9.44353	3.13042542E8;1.50989532E8;2.7905481E8;1.17001854E8;3.14045868E8;3.15038422E8;1.52985367E8;4.03037964E8;6.59082581E8;1.59012497E8;1.3297908E8;2.81050629E8;2.19033691E8;2.53021469E8;2.23010803E8;	999.0;468.67;295.85;184.14;94.82;61.67;30.36;25.87;15.64;7.81;6.37;5.87;5.65;5.08;4.03;	313.043								1.67654e+06	0.124971	>>	1.6628e+06	1.21742e+06	1.28611e+06	1.32653e+06	1.00656e+06	695625	1.30055e+06	982078	920271	1.67654e+06	1.32304e+06	1.61015e+06	1.32317e+06	909882	1.37387e+06	1.2481e+06	858933	1.03628e+06	1.30411e+06	1.41607e+06	1.20636e+06	1.11858e+06	1.02935e+06	<<
>0.05	>0.05	>0.05	225	9.47872	3.57032562E8;3.11027039E8;1.48973923E8;3.58035767E8;1.4499678E8;1.75007324E8;6.79138367E8;3.59028229E8;3.45032654E8;6.23061401E8;1.04984085E8;2.51005753E8;2.05017929E8;2.65039154E8;3.27021912E8;1.90984543E8;6.80141968E8;2.20995148E8;1.62989563E8;6.57067078E8;3.49000702E8;5.6115918E8;3.73027161E8;1.50969711E8;3.99042999E8;6.24064941E8;3.87042969E8;6.25057495E8;3.96043396E8;4.01022308E8;3.95059326E…	999.0;266.0;185.26;116.5;102.56;99.01;94.29;85.53;61.75;55.18;51.59;50.98;49.89;35.86;25.99;25.36;23.09;22.67;19.09;18.8;17.77;15.06;14.31;11.5;9.9;8.99;7.73;6.89;6.23;6.05;5.58;4.96;4.79;4.58;3.92;3.82;3.73;3.71;3.71;3.67;3.41;3.29;3.27;2.85;2.55;2.4;2.39;2.22;2.21;2.2;2.02;1.51;1.45;1.41;1.04;0.98;0.97;0.91;0.73;	357.033	312.034	1,2-Dithiolane-4-carboxylic acid; α-D-Glucopyranosyl ester (or β-) isomer IV	C10H16O7S2	3	1.81			1.05354e+07	0.112705	>>	8.65004e+06	8.73122e+06	1.05354e+07	3.25794e+06	2.81617e+06	2.83424e+06	6.91741e+06	7.66189e+06	8.24063e+06	5.25123e+06	3.52198e+06	4.57028e+06	5.6711e+06	8.39241e+06	7.32642e+06	2.88684e+06	2.1504e+06	2.34609e+06	4.67182e+06	5.73439e+06	5.79575e+06	5.80024e+06	6.45403e+06	<<
>0.05	>0.05	>0.05	226	9.4964	3.47003845E8;3.12030334E8;3.48007324E8;	999.0;378.86;71.48;	347.004								359133	0.136779	>>	256994	191236	334658	298478	301634	288441	223769	236224	204764	359133	298979	326562	99416.7	262242	230550	247923	226016	222819	174490	197018	234065	229482	246132	<<
>0.05	0.04031	>0.05	228	9.5893	7.55205566E8;2.57068451E8;7.56209045E8;6.6713855E8;5.69102966E8;	999.0;417.71;293.04;221.03;73.77;	755.206								86296.8	0.0539533	>>	58293.5	57062.1	55240.4	0	0	0	45377.1	56397.9	52745.3	0	0	0	33906.6	41510.5	39476.6	0	0	0	30653	29264.3	30419.4	26677.3	29478.6	<<
>0.05	>0.05	>0.05	229	9.81337	3.55103973E8;3.56107208E8;1.75040359E8;3.91080658E8;4.01109406E8;4.45099335E8;1.93050949E8;4.23091431E8;7.11215393E8;4.33208588E8;4.18099731E8;3.93077667E8;7.57220337E8;4.39136414E8;4.43120148E8;4.59126343E8;4.40120605E8;3.92083954E8;4.02112946E8;7.12219055E8;4.46102783E8;	999.0;165.35;55.99;24.84;23.44;19.86;18.24;13.72;11.98;9.36;6.53;6.33;5.23;5.21;4.87;4.16;4.05;3.8;3.63;3.58;3.15;	355.104								1.35114e+06	0.0403524	>>	1.19158e+06	1.11652e+06	1.24691e+06	508764	441978	417210	843463	1.08383e+06	994763	453977	181087	270762	1.24966e+06	1.2905e+06	1.35114e+06	333595	287853	330994	822608	863766	863609	914055	896655	<<
0.0026	0.01842	>0.05	232	10.0838	3.25093353E8;3.09119629E8;4.54572266E8;	999.0;370.6;227.25;	325.093								32533.4	0.177811	>>	29352.2	25470.3	32533.4	3028.87	3226.77	0	8264.81	12740.5	11716.6	2610.88	0	0	0	7506.52	4872.32	0	0	2999.63	6448.87	7094.83	6354.3	4271.81	6656.98	<<
>0.05	0.03676	>0.05	234	10.1514	4.91177917E8;4.21137054E8;3.77147156E8;3.7613916E8;3.75131531E8;2.55089111E8;	999.0;612.78;545.11;280.4;277.69;250.53;	491.178								40255.2	0.0619867	>>	33858.8	33691.4	33580.2	0	0	2849.28	6126.33	7042.48	7762.58	0	0	0	21882.3	40255.2	36982.1	2444.19	2013.78	0	14228.3	12839.4	12733.9	12015.1	12871.3	<<
>0.05	>0.05	>0.05	235	10.1964	5.67193848E8;5.21188599E8;	999.0;368.99;	567.194								17482.4	0.168136	>>	4980.65	4226.01	4180.33	4766.17	2685.94	4574.53	0	2761.4	3381	0	0	2062.36	3463.42	6246.66	4682.76	3436.61	2937.15	3225.11	13644.3	12788.2	11859.1	17482.4	12149.3	<<
0.03997	>0.05	>0.05	236	10.219	1.80059677E8;1.19035263E8;1.62049103E8;9.5014099E7;	999.0;729.37;285.38;185.18;	180.06								53191.9	0.145047	>>	20490.4	18470.1	13142.7	37585.8	47164.7	42895.6	32914	22374.4	37587.8	47280	43120.4	48199.7	35154.4	33913	26486.1	52127.4	49633.7	44864	27907.5	37935.9	39997.6	38388.2	41698.3	<<
>0.05	>0.05	>0.05	237	10.2415	4.01109406E8;1.75040359E8;3.91080658E8;4.02112854E8;4.18099701E8;4.23091522E8;3.93077728E8;	999.0;258.35;188.53;145.02;78.81;60.34;46.33;	401.109								134813	0.0425762	>>	65354.7	70671.2	74736.5	111362	96662.1	92201.8	40110.7	63211.1	57877.1	104864	39343.2	74307.4	66617.1	67642.4	68277.6	72982.6	64493	76979.5	61320.5	60248.4	65506.6	64217.8	66577	<<
0.00111	0.01842	>0.05	238	10.2641	4.87182892E8;2.95084686E8;4.88186249E8;4.41177399E8;2.79124084E8;4.77154114E8;	999.0;426.59;206.72;196.36;112.38;84.74;	487.183								74609.2	0.0536125	>>	62433.8	63510.3	74609.2	9252.22	8412.79	9689.04	19331.6	29046.3	23160.7	10056.5	7827.09	10009.2	22911.6	32105.4	29323.9	7692.53	7339.37	7973.58	31677.9	29940.3	28007.8	30607	28128.3	<<
>0.05	>0.05	>0.05	239	10.3542	4.33208557E8;4.34211884E8;3.23125366E8;3.87203064E8;	999.0;185.45;160.42;142.24;	433.209								50295.9	0.12824	>>	39219.5	38654.7	42228.4	0	0	4328.81	33452.5	37725.9	36953.4	2194.9	0	6446.71	33484.4	50295.9	40362.2	2231.9	5061.47	4419.13	32036.7	23705.9	23870.3	25798.9	26532.7	<<
0.01638	>0.05	>0.05	240	10.4668	4.31192841E8;4.32196259E8;4.21164276E8;4.75182922E8;3.85187378E8;6.25141968E8;4.99180634E8;4.48183136E8;4.23161346E8;	999.0;214.1;64.79;41.87;22.9;20.37;19.23;17.35;13.13;	431.193	432.2							331460	0.0478322	>>	273697	235809	282074	4364.96	2227.47	8377	144664	164773	163640	4355.96	2283.45	8990.85	139714	220559	171502	5043.79	3222.23	4173	170630	164256	151227	168492	168818	<<
0.01553	>0.05	>0.05	242	10.5344	5.51177795E8;5.52181091E8;3.89124725E8;5.87154602E8;6.4117334E8;5.53183899E8;	999.0;266.67;49.2;46.52;43.36;32.43;	551.178								211967	0.0555829	>>	73685.6	81517.3	80764	104757	112994	121257	103107	134494	106322	91141.2	58811.6	62308	114347	127463	112816	96393.6	128962	92079.7	136070	122015	122445	136437	133132	<<
0.00939	0.0254	>0.05	243	10.6246	6.11162598E8;3.85114441E8;6.12166016E8;6.57168274E8;3.86117889E8;	999.0;683.56;276.65;170.95;103.09;	611.163								119123	0.0670928	>>	66033.5	67930.9	79656.8	4304.81	6008.73	4090.82	102358	111964	119123	3758.83	4847.78	5906.74	92474.7	104705	104787	4456.8	6482.71	6382.71	52399.7	46379.3	47381.8	46827.7	43659.4	<<
>0.05	>0.05	>0.05	245	10.6923	6.69066711E8;1.48973892E8;6.23061279E8;6.70070435E8;1.049841E8;	999.0;550.97;472.61;198.59;172.88;	669.067								45626.9	0.171107	>>	26205.9	38512	45626.9	17962.4	10115.8	14251.1	21659.4	28992	34340.5	19452.7	9398.98	18580.9	8976.69	33604.4	19715.3	6866.38	5345.81	5409.05	13486.5	16586.7	18061.6	19051.5	21712.8	<<
>0.05	>0.05	>0.05	246	10.7372	7.2724646E8;7.28249878E8;6.81240967E8;7.29252502E8;7.71236328E8;7.17217773E8;6.82244263E8;7.9523407E8;	999.0;348.65;97.4;73.24;55.36;47.54;33.3;23.2;	727.246	682.254							284629	0.162751	>>	60942.4	63494.8	59991.7	156292	185325	195462	43551.1	88843.6	90551.5	165677	284629	105159	23740.2	60214.4	44402.9	97096.6	137469	98000.2	153179	129054	102817	111075	113792	<<
>0.05	0.01842	>0.05	247	10.8049	3.19133728E8;3.65139282E8;2.77123108E8;	999.0;994.26;891.19;	365.139								30514.6	0.0349027	>>	14227.9	12236.8	17159.5	16572.4	11225	8037.75	29982.2	28087.6	30514.6	16911.2	9052.58	13126.4	16281.5	21181.4	18259	11168.9	0	8093.75	14136.1	14900.8	15340.8	15419	15221.9	<<
>0.05	>0.05	0.03619	248	10.9175	2.67087769E8;5.52181152E8;	999.0;923.59;	552.181								27383.2	0.0589198	>>	4667.66	4274.84	4549.81	3242.71	3714.09	4010.67	3639.46	7105.22	3701.33	0	0	0	5393.39	5836.29	4667.66	3430.28	3880.06	2918.64	8175.68	7067.27	7329.89	7482.9	7914.83	<<
>0.05	>0.05	>0.05	249	10.94	2.95140167E8;7.71200073E8;1.72098221E8;3.99130188E8;7.72203552E8;7.35215393E8;2.96143677E8;	999.0;456.61;270.09;230.34;165.77;137.51;106.71;	295.14								91392.5	0.0235632	>>	72311.9	62379.1	91392.5	7894.24	5968.92	9532.99	38568.9	46304.6	67429.4	5779.72	2753.17	5237.61	42515.9	65982.6	57885.5	9681.7	9303.62	11198.3	37433.5	38061.1	38969.2	37419.4	36575.5	<<
0.00167	0.01842	>0.05	250	11.0303	3.55103912E8;3.56107269E8;4.01109528E8;2.95082733E8;2.35061584E8;3.91080688E8;2.65072205E8;7.27246765E8;1.93050949E8;4.45099457E8;4.23091675E8;4.02112976E8;4.18099762E8;3.93077728E8;7.28250061E8;5.21188538E8;5.67193848E8;	999.0;175.21;96.69;96.62;64.51;43.37;36.62;30.09;26.03;20.76;17.74;17.62;13.96;13.28;11.87;9.95;5.53;	355.104								622033	0.0535678	>>	553808	512407	622033	13523.3	0	14902.9	336085	382370	361109	7235.24	0	13231	340431	342507	342231	5511.83	0	0	215052	246872	237721	242606	229679	<<
0.03082	0.04506	0.03864	252	11.0528	2.39056458E8;2.26065262E8;2.40059814E8;2.09045807E8;1.65055908E8;	999.0;186.11;99.91;68.13;54.45;	239.056								99658	0.14943	>>	56907.9	41867.2	61235.3	99658	64831.1	97399.4	24497.7	40505.9	27484.1	35192.6	35983.9	34663.4	11118.4	22996.3	14340.9	25482.6	23365.3	19790.3	33222.9	32025.3	31488	44194.6	37866.3	<<
>0.05	0.01842	0.04672	254	11.1654	7.41225891E8;7.42229309E8;2.49080521E8;7.43231812E8;7.85215759E8;	999.0;337.74;75.78;73.68;34.81;	741.226								122299	0.0616684	>>	41185.7	46169	42123.5	35189.5	32236.5	38755.8	49954.6	65428.9	52556.2	25179.8	18272.1	21719.9	76178.3	73626.3	72672.4	26105	30959	26020.4	64058.8	59049.4	59193.7	68274.7	64112.3	<<
0.03723	>0.05	>0.05	253	11.1654	6.23061218E8;3.43053131E8;3.43033325E8;6.70070374E8;7.37124023E8;6.59038391E8;6.710625E8;3.0714032E8;	999.0;677.2;344.02;303.04;294.11;244.75;203.84;93.37;	623.061								63228.3	0.228285	>>	39367.3	51450.2	63228.3	5737.19	0	2517.74	14272.5	25543	28577.1	6806.32	0	7584.68	6390.9	34932.6	23045.5	2424.42	2850.19	3183.62	8400.95	13396.4	12922.2	14566.1	16534.2	<<
>0.05	>0.05	>0.05	255	11.2105	3.63108917E8;3.64112274E8;	999.0;186.84;	363.109								25670.6	0.115929	>>	0	0	0	8496.62	11391.5	12978.4	0	0	0	12923.4	20490.1	9306.58	0	2237.9	0	17387.1	20649.9	19790.1	10615.5	8208.63	8309.63	9469.58	10191.5	<<
			257	11.3682	9.5014099E7;2.27066132E8;	999.0;437.04;	95.0141								7460.85	0.344106	>>	0	0	0	5403.74	6797.82	0	2316.9	0	2598.88	6527.03	0	2030.84	2790.87	2257.9	3041.86	7207.77	6861.68	6223.78	2464.89	3057.86	3366.85	3792.83	5801.25	<<
0.01581	>0.05	>0.05	258	11.4133	4.61167053E8;4.62170471E8;2.50072433E8;4.15161652E8;7.41226013E8;4.51138397E8;1.72098221E8;7.27246826E8;5.05157104E8;2.51075821E8;5.29154724E8;4.16164886E8;5.21188477E8;	999.0;212.65;168.16;92.53;64.43;30.41;24.53;20.22;20.17;17.21;15.75;15.73;12.93;	461.167								527710	0.0696513	>>	527710	482811	513556	112494	80661.8	139305	301636	348165	379353	175705	129085	282135	209911	367151	296902	160503	156060	148684	329945	278008	301834	325307	297244	<<
			260	11.5484	5.83204224E8;3.43103943E8;4.33208496E8;2.95119171E8;	999.0;725.99;424.81;249.42;	343.104								27067.2	0.686123	>>	9809	2492.22	9890.39	0	0	0	0	0	0	0	0	0	0	8864.17	6563.05	0	0	0	0	2124.24	2220.9	4007.65	1998.18	<<
>0.05	>0.05	>0.05	261	11.6611	3.67103912E8;3.681073E8;6.25141907E8;6.23061157E8;6.6906665E8;1.73045868E8;4.291409E8;9.0126355E8;	999.0;175.08;105.7;103.66;83.58;67.45;59.07;48.81;	367.104	368.111	3-O-Feruloylquinic acid	C17H20O9		1.66			193428	0.0504563	>>	163045	127950	193428	0	0	0	76036.2	89562.9	105892	5347.15	0	3334.46	83916.7	139022	109684	0	0	0	75398.1	68650.5	71936.1	78275.2	71885.5	<<
			262	11.7513	1.04984085E8;6.58176208E8;5.91193909E8;	999.0;951.43;670.11;	104.984								14576.4	0.917235	>>	14068.5	10277	14576.4	2631.95	2082.75	2561.98	3277	0	6831.21	3173.49	0	2871.57	0	4368.7	0	0	0	0	0	2919.49	2625.24	2527.48	0	<<
>0.05	0.02095	>0.05	263	11.7739	1.59066589E8;1.17055992E8;5.51177856E8;4.31192871E8;2.53072144E8;5.52180969E8;	999.0;738.05;350.95;172.3;107.89;85.12;	159.067								84268.4	0.0398803	>>	38987.5	31110.7	43913.2	17635.3	11958.7	17605.2	18510.1	23180.7	22882.7	11983.2	5486.68	10449.4	44938.6	56086.3	49660.2	17237.1	16395.3	15007.7	30153.8	31661.2	30492.5	30386.7	33127.7	<<
>0.05	0.01842	>0.05	264	11.8865	5.07151703E8;5.08154877E8;	999.0;213.71;	507.152								51198.8	0.0899651	>>	9832.29	10642.3	10822.8	27733.1	35076.3	39260.7	5602.92	6317.13	6130.6	35635.9	47343.1	30811.1	13454.2	14857.3	15266.6	33551.9	41749.8	30657.3	32338.9	28127	26086.2	27308.4	30977.2	<<
>0.05	>0.05	>0.05	265	11.909	4.33208618E8;7.41226013E8;4.34211853E8;3.87203033E8;7.42230103E8;4.23179779E8;	999.0;345.44;193.48;96.66;71.67;65.61;	433.209								129822	0.0868549	>>	83629.2	75372.8	85563	0	0	0	42285.9	65050.6	60260.9	0	0	0	53806.7	75983.4	59580.9	0	0	0	53897.5	45129.6	43905.6	44595.1	47472.9	<<
0.005	0.01842	>0.05	268	12.1106	7.7119989E8;7.72203369E8;7.73205627E8;8.172052E8;8.07176392E8;8.6119519E8;7.74207764E8;8.18208557E8;8.08179688E8;8.62198669E8;8.85192993E8;8.34195313E8;8.09172058E8;8.55232239E8;8.19210876E8;8.39187195E8;8.5621759E8;8.86196472E8;8.10176147E8;8.35198914E8;8.63200623E8;1.48973907E8;1.15730542E9;8.4116333E8;1.157806763E9;8.40190613E8;8.03189331E8;8.57220642E8;8.72210999E8;1.15830896E9;8.7112439E8;8.…	999.0;357.66;104.02;42.76;24.66;21.96;19.98;15.18;8.68;7.85;7.27;6.69;6.23;5.17;3.86;3.59;3.06;2.74;2.31;2.3;2.11;1.97;1.87;1.48;1.47;1.45;1.43;1.32;1.31;1.25;1.17;0.99;0.93;0.9;0.84;0.76;0.7;0.66;0.66;	771.2	772.207	quercetin-3-O-glucosylrutinoside	C33H40O21	2	1.24			9.23954e+06	0.0291782	>>	9.04585e+06	8.29658e+06	9.23954e+06	6793.28	4187.69	0	4.84098e+06	5.63603e+06	6.44619e+06	7724.93	4299.41	11459.1	4.07776e+06	5.05594e+06	4.10232e+06	15631.6	2545.94	0	2.96504e+06	2.91139e+06	3.14211e+06	2.96313e+06	2.99339e+06	<<
0.00152	0.01842	>0.05	270	12.2636	3.29124603E8;4.36155334E8;5.00178223E8;3.30128082E8;3.23135254E8;4.35130341E8;5.01181427E8;5.04173096E8;4.37158752E8;4.54172516E8;	999.0;360.62;257.37;137.33;106.08;86.35;67.72;66.21;63.76;60.63;	329.125								124869	0.0453614	>>	108526	107231	124869	16115.4	12017.3	17872.4	39699.2	53072.2	52079.5	15263	10688.8	16869.9	29012.9	56818.8	48028.2	15428	15237.2	15260.1	53192.6	50395.2	48265.5	53459.3	49364.3	<<
0.00105	0.01842	>0.05	271	12.2861	5.2321936E8;5.69224854E8;5.24222595E8;5.70228149E8;5.59196106E8;3.61166138E8;6.13214722E8;5.25225403E8;5.71230591E8;5.91206848E8;	999.0;657.14;261.78;181.95;62.85;56.31;34.54;28.04;22.11;16.54;	523.219								307543	0.0178241	>>	276663	286868	299748	266372	223053	266643	147762	183347	140285	300955	307543	247886	151904	164882	180330	190821	231682	206249	241108	238591	232391	243000	235613	<<
>0.05	>0.05	>0.05	272	12.3537	4.90157379E8;4.91160889E8;	999.0;219.15;	490.157								28841.6	0.100514	>>	13895.1	8456.35	17876.9	8049.16	2436.28	11651.5	17573.8	19157.9	28841.6	15212.9	10933.5	20099.9	7828.04	7565.03	9683.74	3919.86	4795.6	3732.83	10020.8	9291.17	8780.73	10777.7	8423.23	<<
>0.05	>0.05	>0.05	273	12.4214	4.75182739E8;4.76186188E8;4.29177277E8;4.65154175E8;5.19172913E8;5.43170471E8;4.65104797E8;	999.0;226.91;47.17;43.34;20.74;19.62;13.36;	475.183	430.185							400430	0.0533527	>>	229713	223549	243288	26824.3	8761.73	41768.7	156872	195480	186022	8805.72	5975.45	34100.5	241277	400430	301725	43301.2	54947.4	34100.6	182912	158528	175647	169761	176860	<<
0.0026	0.02657	>0.05	274	12.4664	9.5014107E7;2.15033066E8;	999.0;985.05;	215.033								9950.58	0.164752	>>	0	0	0	6761.54	9130.22	6566.19	5171.46	6157.19	6152.24	9351.64	3862.77	7846.96	4463.9	6137.6	6674.2	9940.71	9127.11	8121.69	4866.33	6528.78	7417.33	7437.16	7382.9	<<
>0.05	>0.05	>0.05	275	12.534	1.61082184E8;2.03092773E8;2.47082687E8;1.62085526E8;4.95172852E8;2.0409613E8;2.69064606E8;2.48086044E8;6.25178528E8;	999.0;696.38;313.28;68.68;66.87;58.83;53.71;25.89;20.1;	161.082	204.1							325203	0.0545276	>>	288108	247179	325203	61878.5	36951.4	69269.8	219987	269089	286248	60597.3	41948.4	102582	175361	319621	250922	72166.7	58405.7	62524.8	166339	177392	165378	185661	184142	<<
>0.05	>0.05	>0.05	276	12.6016	5.93209656E8;4.4910968E8;3.91161499E8;5.94212952E8;8.18270752E8;5.47204224E8;	999.0;336.44;298.11;280.84;262.26;202.7;	593.21								44033.6	0.113102	>>	12709.3	9411.37	11488.5	7207.1	3145.15	7131.65	11162.9	18895.2	15048.4	5406.32	2522.44	3198.44	19171.8	29979.9	28460.5	5502.78	5852.13	6220.23	14570.6	11342.8	13243.3	14920.6	12324.4	<<
0.03245	>0.05	>0.05	277	12.7143	4.31135498E8;5.01075073E8;4.32138763E8;	999.0;326.37;210.75;	431.135								48753.4	0.140081	>>	25764.2	48753.4	36204	0	0	0	13759.1	15567.4	21791.2	2454.44	0	2827.9	11000.2	20064.8	19033.5	0	0	0	11312.7	10241.3	10739.8	9168.68	13309.6	<<
>0.05	>0.05	>0.05	278	12.7593	4.51219116E8;4.52222382E8;	999.0;215.26;	451.219								29132.5	0.15305	>>	6620.81	3590.7	7324	3069.45	0	10894	3008.48	4789.57	5435.71	0	0	2645.57	7489.23	29132.5	21835.7	7949.5	4147.35	4090.31	6498.86	4809.23	7382.03	6862.75	6144.81	<<
>0.05	>0.05	>0.05	279	12.7819	9.8110083E8;9.36098572E8;9.82103577E8;9.37089355E8;9.83095581E8;9.71072144E8;3.57032349E8;	999.0;635.14;391.2;388.83;234.34;195.06;194.69;	981.101								56911.3	0.229817	>>	11451.6	11165.3	11875.3	56911.3	34653.3	50211	2967.87	12754.9	9172.79	40335.5	27430.7	43330.3	0	4883.76	4038.29	8985.82	12748	14729.1	12703.3	16306.8	12451.6	8862.55	10486.5	<<
			281	12.9791	1.52985291E8;2.18977036E8;1.51992889E8;3.31053131E8;	999.0;460.16;440.7;249.17;	152.985								43604.4	2.23607	>>	2263.9	0	0	32535.3	14424.2	14577.9	0	0	0	22016.7	3707.83	15105	0	0	0	17007.3	23362.3	43604.4	2991.87	0	0	0	0	<<
>0.05	>0.05	>0.05	282	13.0107	6.09147034E8;6.10150208E8;1.219301758E9;1.22030542E9;6.11152283E8;1.221307983E9;6.99142334E8;1.222310791E9;6.45123291E8;7.00145752E8;6.55152344E8;6.93179443E8;6.94163513E8;6.46126648E8;7.10158264E8;7.01147888E8;6.56155579E8;6.94182922E8;1.255278687E9;3.01035736E8;6.95166687E8;6.23124939E8;3.00028015E8;6.73146057E8;1.52411865E8;6.25141052E8;1.230293213E9;6.78138E8;1.309297607E9;6.71147217E8;7.0907…	999.0;291.51;152.61;92.32;72.93;35.02;14.79;8.81;4.67;4.4;2.68;1.91;1.34;1.28;1.02;0.94;0.86;0.74;0.7;0.55;0.51;0.4;0.39;0.38;0.37;0.35;0.32;0.3;0.28;0.28;0.26;0.23;0.21;0.2;0.16;0.16;0.15;0.12;0.11;0.11;0.11;0.05;	609.147	610.154	quercetin-3-O-rutinoside (rutin)	C27H30O16		1.52			3.8365e+07	0.0339997	>>	3.34397e+07	3.10813e+07	3.43049e+07	6421.4	35047.2	16504	3.11646e+07	3.11778e+07	3.20097e+07	19030.4	20881.8	108067	2.81598e+07	3.30595e+07	3.1385e+07	491184	33730.2	24483.5	2.61097e+07	2.60867e+07	2.52042e+07	2.43164e+07	2.64628e+07	<<
>0.05	>0.05	>0.05	284	13.1254	7.59128174E8;7.93133728E8;5.14193848E8;7.60131531E8;9.11125427E8;3.6813562E8;7.94137207E8;8.27115479E8;4.68188263E8;5.15197388E8;7.61126221E8;7.9111792E8;	999.0;450.95;343.19;255.27;152.73;152.61;135.81;103.07;89.45;83.92;61.31;54.91;	759.128								190274	0.0985177	>>	190274	135771	178400	0	0	0	51081.8	135347	123819	0	0	0	78217.9	142344	107204	0	0	0	81446.4	91020.2	88081.7	106059	91005.8	<<
>0.05	>0.05	>0.05	286	13.2326	5.65193481E8;5.66196716E8;	999.0;252.62;	565.193								35824.4	0.210149	>>	8068.7	6561.13	7549.85	13631.8	13136.8	11901.1	8554.56	7512.86	5627.4	15537.3	16592	18528.6	4457.73	6750.08	5891.32	7524.85	6383.18	5367.47	19628.4	11818.1	15014.5	13638.7	12758	<<
>0.05	>0.05	>0.05	287	13.2777	1.48973907E8;1.04984055E8;1.82979309E8;1.50969666E8;2.98954956E8;1.06979858E8;3.20936951E8;1.49977234E8;1.9497934E8;1.20978989E8;1.6496875E8;3.00970551E8;1.05987419E8;1.5298526E8;3.00950745E8;3.36910919E8;3.229328E8;2.99958313E8;1.84975174E8;3.14949921E8;3.82907593E8;4.86883148E8;3.22952637E8;	999.0;461.4;91.03;90.0;82.85;55.42;52.08;41.22;39.2;35.87;33.36;18.89;15.19;13.71;12.28;7.29;7.09;5.5;5.2;4.65;4.5;4.02;3.33;	148.974	149.981							1.58071e+06	0.174391	>>	1.58071e+06	1.03324e+06	1.56469e+06	966802	927005	1.45788e+06	595988	1.22587e+06	1.15407e+06	975311	416479	786823	663017	1.34587e+06	1.10824e+06	835842	1.07666e+06	1.13331e+06	754129	990779	927387	1.11467e+06	1.20578e+06	<<
>0.05	>0.05	>0.05	288	13.2777	3.29037476E8;2.16961365E8;3.11026825E8;	999.0;863.33;215.85;	216.961								47533.9	0.0885494	>>	30392.9	25459.1	28265.1	41043.6	40882.6	43435.9	26227.5	36243.5	35146.2	42016.1	26813.8	37663	25164.6	35332.9	36838	40761	46113.8	47533.9	31995.1	36166.6	35089.8	38178.2	40548.5	<<
0.00351	0.01842	>0.05	289	13.3227	5.21203613E8;5.67209106E8;6.71184753E8;5.68212402E8;5.2220697E8;5.57180481E8;	999.0;955.39;355.76;259.44;250.31;112.66;	521.204								111890	0.12354	>>	18915.5	22494.8	22604.8	23219.4	19842.3	22147.6	7755.61	11525.2	9036.89	33606.6	91797.6	33491.4	9245.61	13498.8	11901.5	26130.4	37466.4	30694.4	42056.1	35553.2	33262.1	32217.7	31326	<<
>0.05	0.01842	>0.05	290	13.3453	7.55205017E8;7.56208557E8;9.05186646E8;7.5721106E8;8.0121051E8;7.91181824E8;	999.0;333.14;98.37;69.39;46.74;40.18;	755.205								111149	0.0876759	>>	111149	102250	100846	0	0	0	92452.2	97173.8	80514.4	0	0	0	35416	48708.9	40520	0	0	0	34140.8	33623	38830.7	30913.9	32420.5	<<
>0.05	0.01842	>0.05	291	13.4805	3.21155884E8;3.22159302E8;	999.0;122.51;	321.156								47238.6	0.0926165	>>	16908.2	14216.4	22348.2	11179.5	15054.3	13304.4	32230.6	39251.6	40757.8	9475.58	12447.4	8018.64	5522.75	11537.5	9727.56	17774.2	27746.2	13513.4	23570.6	20982.9	18555.2	22975.5	22510.1	<<
0.00214	0.01842	>0.05	292	13.5255	9.21231995E8;9.22235291E8;3.57032227E8;	999.0;673.9;514.88;	921.232								13587.8	0.0872118	>>	13587.8	9941.15	11122.8	0	0	0	4766.64	4143.38	3677.12	0	0	2464.08	0	2205.52	2809.86	0	0	0	3010.36	2878.9	2662.32	2642.46	2394.67	<<
0.01581	>0.05	>0.05	293	13.548	4.41017334E8;3.53037567E8;4.42021301E8;2.93016418E8;1.77023178E8;	999.0;238.56;129.15;112.2;65.3;	441.017								57819.3	0.115724	>>	5672.43	13526.2	5876.31	0	2546.56	0	41444.9	49802.5	51479.9	3383.66	0	3032.74	23112.4	57819.3	50440.5	0	0	0	14813.8	18172.8	17005.1	15571.2	19721.1	<<
			294	13.548	1.80059708E8;2.15033096E8;2.08054703E8;	999.0;385.74;236.49;	180.06								23759	0.329708	>>	7152.64	4775.36	3620.45	18733.9	20423.6	16278.1	14049	11283.3	14835.3	23349.8	19025.7	19785.1	9078.66	13112.1	3871.83	23264	21638.3	22607.3	5925.02	15967.2	16924.7	15243.5	16960.2	<<
0.01294	>0.05	>0.05	295	13.6157	7.85215698E8;7.86219177E8;7.87221619E8;8.21192688E8;8.31221558E8;8.22196045E8;8.23188477E8;8.32224915E8;8.75210938E8;	999.0;377.49;94.4;71.23;49.71;26.75;18.71;16.33;15.8;	785.216	786.223	sexangularetin-dihexose-deoxyhexose	C34H42O21		1.42		463.09 (loss of 2hexose),	344630	0.119427	>>	327087	285296	344630	0	0	0	132739	175475	181951	0	0	0	151958	248757	188245	0	0	0	114477	109919	106448	122793	87927.2	<<
>0.05	0.01842	>0.05	296	13.7058	4.63088928E8;4.64092224E8;4.65094238E8;9.27185181E8;5.53084351E8;4.99065704E8;5.31076477E8;9.28188721E8;5.26084656E8;5.4712146E8;5.7708197E8;5.01062775E8;7.45076233E8;3.00027985E8;	999.0;231.34;34.78;21.03;14.33;14.18;13.71;9.24;7.45;6.18;5.54;5.13;5.07;3.84;	463.089	464.096	quercetin-3-β-D glucoside	C21H19O12		1.57			1.20423e+06	0.0502799	>>	1.07881e+06	987477	1.04963e+06	0	0	0	1.02204e+06	1.04257e+06	982125	0	0	0	794382	832786	824253	4356.75	0	0	697555	637997	676381	612720	662393	<<
			298	13.7734	2.11097885E8;2.39092865E8;	999.0;560.15;	211.098								26225.1	0.569454	>>	20352.1	19181.4	21284.4	0	23592.6	0	19949.9	19891.5	24540.8	20914.2	22876.4	20193	14992.7	20113.1	22345.9	25813.3	19821.3	21660.6	0	20280.5	20252	21848.9	24906.9	<<
>0.05	>0.05	>0.05	299	13.8185	2.64984955E8;1.48973877E8;2.67000549E8;1.04984062E8;1.50989548E8;2.80979889E8;2.65988251E8;2.66980743E8;1.15003944E8;1.50969696E8;5.30977356E8;3.32972412E8;1.06979889E8;1.49977264E8;2.33012817E8;2.81983246E8;5.3299292E8;1.17001869E8;	999.0;409.94;187.55;174.85;132.37;117.28;83.16;81.62;55.35;31.35;29.28;21.52;16.38;14.21;12.04;11.0;10.11;8.77;	264.985	265.992							852231	0.0937449	>>	396527	296026	370007	852231	607919	683264	221300	417390	276491	637731	580343	591836	135974	276261	205173	485223	702648	453539	340434	435589	415889	403130	427998	<<
>0.05	>0.05	>0.05	300	13.8185	3.58114838E8;1.50056305E8;3.59118195E8;3.4808606E8;3.12109283E8;	999.0;234.8;140.96;113.22;83.36;	358.115								117333	0.0727081	>>	35564.2	39893.1	93683.2	53905.7	9008.48	54398.3	111117	104897	117333	28308.5	16198.1	40206	77649.9	95100.6	101399	11925.3	6402.63	9282.47	50321.7	45178.8	46255.1	51509.7	43433.1	<<
>0.05	0.04506	>0.05	303	14.0438	4.41198273E8;4.42201691E8;3.95192657E8;	999.0;175.75;121.35;	441.198								66332	0.153241	>>	7376.02	7470.4	9199.16	50061.2	32869.2	36968.3	6134.1	7350.19	8595.09	45179.3	66332	33895.7	0	4250.35	2790.85	19417.4	20587.8	12254.3	18043.3	13132.6	13287.6	17952	16199.4	<<
>0.05	>0.05	>0.05	304	14.0889	1.80059708E8;2.26065262E8;1.62049118E8;	999.0;810.59;398.51;	180.06								36162.5	0.0989317	>>	14229.6	11555.5	10223.4	24701	29021.1	25740.4	20095.7	9408.06	21791.6	29003.3	27077.5	28696.8	17191.9	19890.6	2186.69	33649.5	29749.8	21985.9	20379.7	24558.9	25435.4	22748.5	26314.5	<<
			305	14.1115	2.45093521E8;2.89083435E8;2.46096878E8;1.247129639E9;2.03082962E8;2.49088364E8;	999.0;218.41;129.33;105.1;75.49;56.39;	245.094								115261	0.339488	>>	55088.6	115261	75046.1	2052.06	0	2085.4	8133.46	19459.4	12543.9	0	0	2134.94	17246.2	21932.4	13834.1	0	0	0	17112.8	17266.7	17115.9	34012.6	22024.1	<<
0.03252	>0.05	>0.05	306	14.2466	6.69066895E8;3.06995758E8;3.2299057E8;6.70070984E8;	999.0;352.16;278.09;236.17;	669.067								33790.6	0.155405	>>	19207.7	25559.8	33790.6	3522.95	0	3995	7464.75	14344.9	17556	1996.53	0	2261.58	4931.36	10238	8271.49	0	0	0	3279.19	4014.35	4752.41	4755.31	4823.99	<<
>0.05	>0.05	>0.05	307	14.2466	9.8110083E8;9.82104004E8;	999.0;401.93;	981.101								15667.6	0.15678	>>	2311.9	2265.82	2312.88	15667.6	8695.2	13529.6	0	2590.35	0	10476.6	5637.58	10469.2	0	0	0	2822.71	3541.38	3965.92	3701.2	4279.66	2965.86	2993.31	3456.08	<<
>0.05	>0.05	0.01542	308	14.2691	5.69224854E8;5.23219299E8;5.7022821E8;	999.0;305.68;269.71;	569.225								44089.4	0.0133845	>>	29477.6	30628.6	31155.1	18288.5	16218.7	21017.8	31524.8	32716	27445.6	7760.43	7343.33	6329.81	36755.6	40683.6	41609	31732.5	31119	28978.1	31164.5	30317.2	30152	30804.7	30810.4	<<
0.0069	0.04442	>0.05	309	14.3368	9.07325745E8;1.50989624E8;	999.0;342.93;	907.326								10933.5	0.207916	>>	10326.9	8656.13	10933.5	2889.87	0	5633.75	2814.87	5515.09	6049.82	0	0	0	3247.85	5092.23	3808.83	0	0	0	2576.88	3790.83	3516.84	3162.86	4544.81	<<
0.02968	>0.05	>0.05	310	14.4269	5.931521E8;5.94155457E8;5.95157654E8;6.29128601E8;6.831474E8;4.33078308E8;6.61138672E8;6.56147827E8;1.18731189E9;6.30132019E8;6.31125549E8;1.188315552E9;6.62142639E8;5.21203796E8;6.7718457E8;6.84150818E8;6.57151306E8;6.7816864E8;6.77113403E8;7.2310907E8;3.53182007E8;5.68212891E8;6.32128845E8;7.0714502E8;	999.0;288.81;71.79;19.8;12.42;11.61;11.03;10.81;8.69;5.35;5.22;5.07;4.28;4.0;3.92;3.91;2.88;2.1;1.99;1.85;1.77;1.72;1.72;1.27;	593.152	594.159	kaempferol-3-O-rutinoside (nicotiflorin)	C27H30O15		1.53		285.04 (loss of hexose and deoxyhexose)	3.23014e+06	0.0743441	>>	2.00065e+06	1.67882e+06	1.86076e+06	0	0	0	1.47373e+06	1.59393e+06	1.47726e+06	0	0	0	1.36956e+06	1.62648e+06	1.50267e+06	11744.9	3080.89	2352.56	1.55089e+06	1.37576e+06	1.35807e+06	1.26571e+06	1.38509e+06	<<
>0.05	>0.05	>0.05	311	14.517	4.61008087E8;5.33188477E8;6.09146912E8;4.63004028E8;4.62012085E8;5.34191895E8;6.07131104E8;	999.0;272.03;233.33;153.91;120.25;65.98;28.14;	461.008								172519	0.246826	>>	117453	113612	172519	2685.41	0	0	53529.6	69203.1	78785.2	0	0	0	63378.5	108082	92419.9	0	0	0	36428.7	40374.7	49272.3	61132.5	64780.6	<<
0.04919	0.03374	>0.05	314	14.6523	3.55103943E8;3.56107147E8;3.45075043E8;	999.0;165.37;131.41;	355.104								68602.3	0.0870516	>>	16394.1	8899.19	13479.2	24255.6	24148.5	23666.3	7452.57	8656.12	6706.62	0	10694.2	3750.39	0	0	0	57197.9	62635.7	68602.3	11761.9	9817.35	9713.04	9909.86	11044.5	<<
			313	14.6523	7.84380249E8;7.84881958E8;7.8538324E8;	999.0;774.02;343.24;	784.38								49244.1	0.982023	>>	2112.64	0	0	12646.7	23940.8	49244.1	0	0	0	0	0	0	0	0	0	0	25957	9852.4	2725.66	0	0	4360.13	5198.92	<<
>0.05	>0.05	>0.05	316	14.7198	6.23162598E8;6.24165955E8;6.69168152E8;6.25168213E8;6.70171448E8;6.59139282E8;6.86158325E8;6.91150085E8;7.13157898E8;1.24733313E9;7.07195129E8;6.7117395E8;6.60142944E8;1.24833667E9;6.61136169E8;6.92153503E8;6.87161621E8;6.10150269E8;7.08179138E8;7.14161377E8;7.11178894E8;7.08198486E8;7.07124329E8;1.249339966E9;4.330784E8;6.99178955E8;7.53120728E8;	999.0;299.14;150.73;76.48;48.66;35.74;24.2;23.62;13.94;13.56;11.56;10.5;9.49;8.41;7.94;6.95;6.83;4.9;4.74;4.56;4.05;3.87;3.74;3.38;3.37;2.83;2.48;	623.163	624.17	Isorhamnetin-O-rutinoside (narcissin)	C28H32O16		1.39		669.17 (formic acid adduct), 315.05 (loss of hexose and deoxyhexose), 300.03 (loss of CH3)	2.51225e+06	0.0642894	>>	2.17859e+06	1.87356e+06	2.51225e+06	0	2169.19	3634.19	1.63912e+06	1.60807e+06	1.90177e+06	3243.85	0	51110.2	1.83499e+06	2.37016e+06	2.02663e+06	138146	8188.1	28948.6	1.48793e+06	1.30581e+06	1.345e+06	1.35189e+06	1.25468e+06	<<
>0.05	>0.05	>0.05	318	14.7649	5.19187988E8;5.20191345E8;5.55164673E8;3.57134857E8;5.82183533E8;5.57161621E8;5.56167908E8;5.67199463E8;	999.0;254.03;141.62;71.41;70.04;41.57;37.42;32.74;	519.188								167225	0.120808	>>	13713.4	9358.88	12402.2	61042.6	67924.1	62026.9	10960.4	18462.3	16859.4	95735.1	167225	54991.1	4392.27	10777.5	8402.52	37877.6	45489.7	43039.7	49224.5	39726.9	35405	42843.2	41353.4	<<
			321	14.9451	3.34990631E8;3.50985504E8;8.02081238E8;1.50989578E8;3.55103912E8;	999.0;889.13;199.23;83.39;43.2;	350.986								31422.1	0.393095	>>	24848.6	31422.1	27130	0	0	0	0	2512.74	2680.9	0	0	0	0	2811.25	0	0	0	0	2649.49	3097.45	3648.79	5286.01	6694.56	<<
			322	15.0578	6.93204712E8;9.36095032E8;	999.0;565.29;	693.205								12560.7	0.36472	>>	9372.87	9033.17	12560.7	0	0	0	0	6309.5	5809.76	0	0	0	3346.09	5262.48	4857.39	0	0	0	5695.56	2581.43	3248.38	3220.86	2685.79	<<
0.00545	0.01842	>0.05	323	15.148	9.77258179E8;9.78261475E8;6.51157715E8;9.79264221E8;6.69066772E8;9.19165649E8;9.03170715E8;9.49176514E8;6.52161072E8;9.20169556E8;6.59037964E8;9.6517157E8;9.0417511E8;9.50179993E8;	999.0;472.02;254.28;137.9;120.08;107.3;98.55;92.15;77.59;46.33;44.71;43.41;38.49;32.64;	977.258	978.265	kaempferol-sinapoyl-trihexose	C44H50O25		1.37			280312	0.120609	>>	280312	224616	254679	1890.17	0	2291.09	110105	146451	164332	2087.61	0	2976.03	86608.7	119856	97345.5	0	0	0	115096	88726.5	94307	114039	95036.3	<<
0.04869	>0.05	>0.05	325	15.2155	7.73042297E8;7.7404541E8;	999.0;296.82;	773.042								22937.8	0.102055	>>	22937.8	7035.47	13966.7	3301.96	2794.19	11047.7	0	5273.63	5564.63	0	0	0	3203.97	3896.83	2947.61	0	5021.24	4987.58	3373.23	3063.42	3638.49	3595.93	4045.3	<<
>0.05	>0.05	>0.05	324	15.2155	7.19342041E8;6.7333667E8;7.20345337E8;6.74340027E8;7.21348572E8;7.23336792E8;7.09313354E8;6.75343445E8;6.7733136E8;7.4132373E8;7.24340271E8;7.10317017E8;7.63331726E8;7.05326416E8;7.11310181E8;7.57368958E8;7.36331299E8;7.8732959E8;7.61352478E8;6.78334961E8;7.51331604E8;7.42327332E8;	999.0;522.79;413.59;201.45;87.18;62.81;56.82;37.63;25.36;24.76;23.59;20.75;19.15;17.72;17.25;15.73;14.06;12.55;11.14;9.8;9.75;9.54;	719.342	674.344							971109	0.0867944	>>	71289.2	33308.7	97590.6	865323	647989	759869	50468.2	83694	28885.4	584076	689030	501217	97398.5	85939	102011	956479	971109	657039	422343	389539	364022	442400	366938	<<
>0.05	0.01842	0.01542	326	15.2606	5.79172729E8;5.80176147E8;5.33167297E8;3.39124207E8;5.69144043E8;5.19188171E8;5.67197632E8;	999.0;261.69;200.07;100.97;96.84;95.77;62.23;	579.173								109427	0.050844	>>	24111	25002.6	28282.9	14382.9	14280.3	16770.4	24730.6	30810.5	21291.2	8259.63	4506.8	6455.71	45938.7	45312.1	44322	22730.5	24567	22356.6	37588	34350.1	35615.6	36603.7	39233.3	<<
0.0026	0.01842	>0.05	327	15.3282	9.47247498E8;9.48250793E8;4.49109619E8;9.49253784E8;	999.0;469.12;233.35;147.35;	947.247								84719.9	0.0671944	>>	71991.4	61714.2	62679.3	0	0	0	31367.9	36512.9	34930.9	0	0	0	31794.9	44986.7	37122.3	0	0	0	37061.6	31438.3	35381.4	32983.6	32611.6	<<
>0.05	>0.05	>0.05	328	15.4634	6.09146973E8;5.79172729E8;6.95220337E8;5.80175964E8;	999.0;990.41;688.34;282.88;	609.147								42853.9	0.0856572	>>	26793.2	23331.1	25840.3	0	0	0	18835.7	18418.4	19078.5	0	0	0	19537.4	24571.6	21434.2	0	0	0	18794	15052.7	16699.3	15679.9	16667.6	<<
			329	15.4634	8.19388489E8;7.73382935E8;	999.0;820.08;	819.388								8289.62	#DIV/0!	>>	2827.87	0	5077.36	0	0	0	0	2179.9	8289.62	0	0	5225.83	0	5671.42	2280.9	0	0	0	0	0	0	0	0	<<
			330	15.5085	4.33114716E8;4.34118011E8;	999.0;230.57;	433.115								20873	1.34421	>>	19513.5	4186.88	15517	0	0	0	0	4267.56	2675.47	0	0	0	2444.23	3928.09	2212.99	0	0	0	4469.28	20873	2416.68	0	3323.92	<<
>0.05	>0.05	>0.05	331	15.5537	1.73082245E8;1.31071655E8;1.13061073E8;1.74085587E8;	999.0;693.03;92.34;66.04;	173.082								92697.8	0.0465841	>>	49242.3	33185	51886.4	12011.6	10652.3	12180.7	16708.9	18533.2	20180.4	7624.59	4899.39	7112.15	36384.7	76538.2	63738.4	15540.1	14271.8	12908.6	31808.2	34875.5	33274.7	33654.7	35950.7	<<
>0.05	>0.05	>0.05	332	15.6662	5.05099548E8;4.63088837E8;9.97358459E8;	999.0;394.17;147.37;	505.1								19637.3	0.0840388	>>	16390	11815.3	18932.9	0	0	0	15041.3	19637.3	17520.3	0	0	0	10669	13847.8	11914.6	0	0	0	7107.54	5803.45	6206.69	6097.44	6817.48	<<
0.02475	0.04806	>0.05	333	15.8014	4.17213531E8;4.1821698E8;4.07184814E8;4.34203918E8;1.1393479E9;4.09181946E8;4.85201233E8;	999.0;213.62;60.35;30.23;18.58;18.01;16.43;	417.214	372.221	Blumenol C glucoside	C19H32O7		16.8695			308035	0.0861309	>>	208847	164857	237204	2205.75	1970.04	2964.28	134222	143962	126075	0	0	0	78200	116634	100812	3755.78	6143.89	3212.59	132875	112532	106407	122467	123574	<<
>0.05	>0.05	>0.05	335	15.8465	7.21199402E8;7.22202881E8;	999.0;365.61;	721.199								18185.4	0.151652	>>	8333.83	3976.55	9050.51	0	0	0	4575.68	6143.98	11554.9	0	0	5023.06	10401.4	17989.7	18185.4	4874.26	0	3489.03	3741.6	4091.09	3473.36	5118.02	4230.1	<<
			334	15.8465	1.107523804E9;1.108527466E9;	999.0;652.6;	1107.52								14261.2	#DIV/0!	>>	0	0	0	0	0	0	0	0	0	0	0	0	0	0	0	10052.9	12079.7	14261.2	0	0	0	0	0	<<
0.0026	0.01842	>0.05	336	15.9366	4.47093964E8;9.61263245E8;4.49109619E8;9.62266418E8;5.79172791E8;4.48097351E8;	999.0;590.71;387.51;292.98;291.2;216.01;	447.094								81618	0.0752535	>>	55024.1	54714.9	54094.2	0	0	0	37404	44438.9	38112.3	0	0	0	33660.1	38777.9	36879.6	0	0	0	32275.3	27399.3	32718	28908.6	29522.6	<<
			337	15.9366	5.78276978E8;5.78779114E8;	999.0;504.76;	578.277								11811.8	#DIV/0!	>>	0	0	0	2687.88	3640.84	2795.87	0	0	0	7422.54	2638.88	2634.88	0	0	0	0	2227.9	0	0	0	0	0	0	<<
0.02704	>0.05	>0.05	338	16.0493	9.91273804E8;9.92277222E8;	999.0;497.24;	991.274								43748.9	0.144198	>>	43748.9	29190.9	36683.8	0	0	0	0	19870.7	22297.8	0	0	0	3133.38	15083.9	10933.3	0	0	0	15057	13085.9	11950.6	15398	10987.5	<<
0.00335	0.02688	>0.05	339	16.1395	4.6110968E8;1.75097885E8;2.17108414E8;4.62113007E8;5.07115265E8;2.61098358E8;6.09147034E8;4.97086304E8;5.24105469E8;9.98362366E8;9.31252319E8;	999.0;711.32;430.93;207.54;197.39;184.13;164.05;146.23;120.06;105.38;65.94;	175.098								103055	0.11527	>>	103055	78556.8	97116.8	18121.1	8800.48	16764.6	36376.7	50980.7	51665.5	13094.2	7717.94	12478.6	33231.2	48935.7	42527	10614.2	10523.1	9052.5	47787.3	36106.4	38416.9	39970.6	44773.8	<<
			340	16.2296	1.125534912E9;1.126537964E9;	999.0;569.84;	1125.53								27813.2	0.919298	>>	0	0	0	0	0	0	0	0	0	0	0	0	0	0	0	23809.5	27813.2	10561.3	0	2147.9	2582.88	2356.89	0	<<
0.02493	>0.05	0.01741	344	16.3197	6.51157593E8;5.35146545E8;6.5216095E8;1.73082245E8;5.36149902E8;1.31071655E8;	999.0;419.95;292.48;159.73;98.42;98.09;	651.158								139885	0.061351	>>	116552	115090	139885	6458.96	6902.65	7084.85	53033.1	71545.6	86421.7	2435.34	2020.26	2104.4	65217.9	98834.2	80148.6	9383.88	7427.23	6698.55	59680.6	57440.4	55117.3	57116.2	50564.7	<<
>0.05	>0.05	>0.05	345	16.3648	5.57261047E8;5.11255585E8;5.58264771E8;5.12259033E8;	999.0;587.01;294.76;155.62;	557.261								42731.8	0.0372457	>>	20033.8	13343.3	21154.1	40673.6	26322.3	42731.8	22995.8	23479.2	25178.2	17545.3	9581.93	17894.6	23347.1	31255.8	29540.2	14307.9	11980.5	13328.6	19809.9	20503.6	19005.9	20783.9	19405.4	<<
0.0026	0.01842	>0.05	346	16.4099	4.61109741E8;5.05135925E8;	999.0;798.67;	505.136								17828.4	0.101614	>>	16612.5	16555.1	17828.4	0	0	0	9461.06	9744.96	9873.34	0	0	0	5188.74	8426.69	7525.02	0	0	0	7961.62	7099.02	6326.21	6296.38	6598.59	<<
>0.05	>0.05	>0.05	347	16.5	8.8729895E8;8.88302795E8;	999.0;476.29;	887.299								30703.8	0.199692	>>	13641.1	6990.46	11430.9	0	0	2601.68	21723.1	30703.8	30437	0	0	0	11702.6	19549.9	17387.6	0	0	0	14787.4	14172	9577.48	10540.2	10515.2	<<
>0.05	>0.05	>0.05	348	16.5451	5.77269104E8;5.77770752E8;5.78773804E8;	999.0;585.79;51.13;	577.269								229058	0.186085	>>	0	3095.86	2036.91	59176.3	33406.5	48111.8	0	0	0	23898.9	87436.6	8020.64	0	0	0	173230	229058	87095.9	50568.7	51355.7	50594.7	31648.6	42751.1	<<
>0.05	>0.05	>0.05	349	16.5902	4.77053741E8;5.07064484E8;4.61058899E8;5.23059387E8;	999.0;889.71;832.88;768.0;	477.054								35448.3	0.0891309	>>	25103.5	25437.2	18752.9	33498	12383.8	35448.3	17692.4	21279.1	17487.1	12121.6	8725.01	28074.6	0	19311.5	12606.4	15297.5	12638.2	15524.7	13155.5	15894.5	14139.5	13006.7	15270.4	<<
			350	16.6353	1.109539795E9;5.70261353E8;1.110543213E9;1.095524292E9;5.70763E8;5.78272156E8;1.096527588E9;1.111545898E9;5.71264343E8;1.097530273E9;5.47258301E8;	999.0;735.04;562.39;488.67;406.77;300.92;269.5;183.54;139.96;87.58;62.15;	1109.54								277970	0.317909	>>	0	0	0	72035.7	56686.8	84520.5	0	0	0	28281.1	127546	8871.02	0	0	0	277970	273382	164371	99670.2	90982.1	73281.5	40596.1	62975.1	<<
>0.05	>0.05	>0.05	352	16.8606	8.50382568E8;8.51386108E8;8.98367554E8;8.04376892E8;8.52361816E8;8.9937085E8;	999.0;464.2;326.24;241.17;206.65;154.42;	850.383	805.384							65868.8	0.109558	>>	0	0	0	56296.5	52881.9	47774.2	0	0	0	65868.8	57819.8	63203.1	0	0	0	53754.4	44977.6	46310.8	14605.2	14489.8	13494.5	11103.3	12615.3	<<
>0.05	>0.05	>0.05	354	16.9507	3.54014984E8;3.38020081E8;	999.0;797.08;	354.015								55735.7	0.0767461	>>	18734.1	12580.3	19402.6	55735.7	21648.4	54178.7	3626.84	9021.29	13170.7	11217.1	4819.78	17774.1	0	11130	3282.85	7806.29	7137.76	9413.19	10032.5	10898.7	11010.3	12408.1	11187.1	<<
>0.05	>0.05	>0.05	353	16.9507	2.07066559E8;1.65055969E8;1.4704541E8;2.08069977E8;2.73038422E8;	999.0;414.88;406.15;107.6;44.07;	207.067								347192	0.0391537	>>	220316	224335	274769	117899	47998.6	136926	139745	180127	147805	46737.8	33831.4	80697	168128	347192	233624	174222	137945	138635	163578	165958	150764	165453	159238	<<
>0.05	>0.05	>0.05	356	17.131	5.77269165E8;5.77770935E8;	999.0;535.97;	577.269								17185.5	0.13331	>>	0	3940.82	0	10402.4	12244	9861.6	0	2666.88	0	15990.9	14502.7	12142.5	0	0	0	11581.6	10405.6	10124.4	4277.81	3076.86	3571.84	3459.85	3199.86	<<
>0.05	0.02703	>0.05	357	17.1985	1.73082245E8;1.29092407E8;1.74085632E8;	999.0;228.99;60.49;	173.082								76144.9	0.0642077	>>	34091	21594.8	31712.1	6177.72	6537.71	6516.71	55009.2	73087.1	76144.9	16997	10487.5	18530.9	11900.5	27737.4	25300.5	12202.3	10114.5	9982.55	20815.8	24151.6	22696.7	23802.6	24489.6	<<
>0.05	>0.05	>0.05	359	17.4014	5.70279419E8;5.70781189E8;1.095560669E9;1.096563843E9;5.71282593E8;	999.0;570.16;424.33;246.86;179.33;	570.279								141148	0.286145	>>	0	0	0	53535.3	63051.9	40525.6	0	0	0	67804.6	52862.6	45582.5	0	0	0	42201.8	39669.9	40152.8	33821	16908.1	28423.9	24290.1	18573	<<
>0.05	>0.05	>0.05	361	17.4915	4.67214142E8;4.68217468E8;4.21208557E8;4.57185303E8;4.22211792E8;5.3520166E8;5.09224823E8;4.97224976E8;5.05241272E8;	999.0;220.11;125.26;39.03;22.39;19.87;10.95;8.97;7.63;	467.214								619070	0.0806371	>>	294434	233427	278246	246159	96913.3	421326	328517	502201	538025	121158	80198.7	228181	363418	610675	530160	442754	279288	360388	357443	296729	343619	348299	308298	<<
			362	17.4915	8.33429626E8;8.36420959E8;7.86420532E8;8.37424744E8;	999.0;992.17;616.1;529.57;	836.421								24890.2	1.02536	>>	0	0	0	21665.1	18798.8	14551.5	0	0	0	24890.2	8731.4	20085.5	0	0	0	20166.6	12186.3	16561	2256.24	2465.92	4451.79	0	0	<<
			364	17.5366	6.23162415E8;5.47203979E8;	999.0;936.18;	623.162								7487.77	#DIV/0!	>>	7439.52	6487.17	7487.77	0	0	0	0	0	0	0	0	0	0	0	0	0	0	0	0	0	0	0	0	<<
			365	17.5816	6.19279724E8;6.19781311E8;6.20282837E8;1.193560791E9;1.255598145E9;6.50298462E8;1.194564697E9;	999.0;634.19;242.76;234.93;190.67;158.4;144.43;	619.28								81318.4	0.410498	>>	0	0	0	19424.8	11114.3	24234.9	0	0	0	0	16171	0	0	0	0	81318.4	56156.2	25731.3	14650.5	9872.37	11175.3	3406.75	12174.6	<<
>0.05	>0.05	>0.05	366	17.6492	6.57334778E8;6.58338379E8;6.47306641E8;	999.0;298.81;71.71;	657.335								47512.2	0.104238	>>	24946.6	18010.1	23691.7	6636.77	3840.3	5215.17	33553.6	43578.1	47512.2	5382.18	2270.58	11142.6	17115.3	34967.6	30666.8	3629.54	4180.29	5542.24	17385.6	16530.2	13754.2	14911.2	13964.8	<<
			367	17.6718	1.051533691E9;1.052537476E9;1.097539917E9;1.098543091E9;1.053540527E9;1.054543579E9;1.08751123E9;	999.0;544.82;511.81;285.55;173.44;44.19;38.23;	1051.53	1052.54	Furostane-3,22,26-triol; (3β,5β,22α,25S)-form, 3-O-[β-D-Glucopyranosyl-(1→2)-[α-L-arabinopyranosyl-(1→4)]-β-D-glucopyranoside], 26-O-β-D-glucopyranoside	C50H84O23		0.6		1097.54 (formic acid adduct), 963.48 (loss of 2CO2)	420887	0.462252	>>	0	0	0	12170.8	12868.7	23039.8	0	0	0	91511.2	170383	67696.3	0	0	0	243732	75991.2	44078.7	48623.4	20468.9	26341.8	15338.4	41103.2	<<
>0.05	>0.05	>0.05	368	17.7393	6.11329285E8;6.12332764E8;	999.0;280.71;	611.329								26095.3	0.0901101	>>	17305.4	2158.93	18542.6	13104.2	4700.79	10096.6	17038.9	21571	26095.3	12035.6	3941.82	12755.4	8971.6	21812.3	19432.5	3339.85	5512.75	5183.77	16326.4	14180.2	13619.2	16242.5	13816.4	<<
			369	17.7844	4.61008118E8;4.63004059E8;4.62011841E8;9.04174072E8;1.80946075E8;	999.0;161.83;131.42;52.71;51.95;	461.008								153083	0.435827	>>	94525.4	108116	153083	0	0	0	21598.5	47731.7	54671.2	0	0	0	41583.6	86535	68867.6	0	0	0	12390.2	28290.6	34178.3	46729.3	48887.1	<<
			370	17.807	9.49502502E8;9.50506042E8;	999.0;517.15;	949.503								20586.5	0.916865	>>	0	0	0	4421.68	7056.28	4036.63	0	0	0	12516.1	8191.08	7415.35	0	0	0	3401.14	2867.61	3985.16	2908.19	0	2520.17	2788.42	0	<<
>0.05	>0.05	>0.05	372	17.852	9.67384399E8;9.68387695E8;1.013389893E9;9.69390869E8;	999.0;365.9;217.22;123.86;	967.384								37631.1	0.122778	>>	22563.3	33279.8	33397.6	0	0	0	19530.7	33213.5	17005.8	0	0	0	27825.8	37631.1	37032.3	0	0	0	11447.3	10329.3	11778.4	13878.1	10489.3	<<
>0.05	>0.05	>0.05	373	17.8972	1.095524048E9;1.096527344E9;1.097530518E9;1.049518066E9;1.050521606E9;5.47258484E8;1.05002063E9;5.7026123E8;1.098532715E9;5.47760132E8;5.70762939E8;1.085495728E9;1.05152417E9;1.073024048E9;1.072521973E9;1.051023438E9;5.48261658E8;1.073525513E9;1.16351123E9;1.086499268E9;5.71264404E8;1.133550171E9;1.164514771E9;6.50298096E8;1.087492554E9;1.137533691E9;1.074027222E9;1.134554199E9;1.139513062E9;1.11…	999.0;567.55;209.72;199.53;116.95;88.35;70.7;64.38;54.37;49.26;36.1;26.89;26.24;22.27;19.96;19.13;15.21;14.72;14.46;14.45;12.99;9.4;9.01;8.6;7.56;7.05;6.22;5.56;5.22;5.07;4.56;4.5;3.75;	1095.52	1050.53	n.i. saponin from fenugreek					1095.52 (formic acid adduct), 916.96 (loss of pentose)	2.70716e+06	0.112007	>>	0	0	0	959277	954516	1.14278e+06	0	0	0	721890	1.13309e+06	826747	0	0	0	2.70716e+06	2.1185e+06	1.82018e+06	782987	742364	660745	679765	868296	<<
>0.05	>0.05	>0.05	374	18.0097	1.109539429E9;1.110542969E9;	999.0;562.65;	1109.54								53203.5	0.0538452	>>	0	0	0	30552.6	18717.1	23475.9	0	0	0	22364.9	28240.7	25638.8	0	0	0	51610.6	53203.5	50397.6	18573.1	16915.2	16464.2	16635.2	16333.2	<<
>0.05	>0.05	>0.05	375	18.0323	4.67214081E8;6.11329346E8;	999.0;278.18;	467.214								22620.8	0.187975	>>	10462.6	8205.54	13977.5	7714.22	3935.23	10496.5	13379.3	21083.4	22620.8	5603.07	4106.54	6212.04	7477.98	15475.5	13471.2	9479.01	6706.18	7216.32	12570.1	8382.49	9791.49	9100.64	8055.89	<<
>0.05	>0.05	>0.05	376	18.1224	6.6517334E8;6.66176941E8;7.11178894E8;1.04984085E8;2.0908226E8;9.68388245E8;2.51092987E8;	999.0;352.44;291.41;279.17;241.99;211.39;183.21;	665.173								52427.9	0.0263305	>>	39585	30116.9	52427.9	1979.38	0	6067.07	11445.7	12945	24333.9	2147.04	0	2537.83	11469.4	38607	22246.3	0	2039.26	0	12137.3	11640	11760.1	11641.7	11278.6	<<
			377	18.1449	6.23061096E8;6.53071411E8;6.07065796E8;	999.0;980.01;705.02;	623.061								22925	#DIV/0!	>>	0	0	0	9897.44	0	22925	0	0	0	0	0	10475.6	0	2558.72	0	3400.65	2529.79	6854.5	0	0	0	0	0	<<
>0.05	>0.05	>0.05	379	18.2577	1.19035271E8;9.5014107E7;	999.0;310.52;	119.035								17228.4	0.233555	>>	4796.76	4523.66	3765.81	3672.18	12395.9	7988.09	6758.18	3904.31	9804.11	10829	8562.57	12872.5	5693.1	6820.6	11011.8	14275.1	14058.4	13806.8	6443.14	10878.5	11527.1	8413.34	11691.7	<<
			378	18.2577	1.079565674E9;5.62784058E8;1.080569214E9;	999.0;695.6;640.44;	1079.57								11822.2	2.23607	>>	0	0	0	8069.88	11822.2	7803.41	0	0	0	8613.87	6551.98	2617.25	0	0	0	3015.95	2774.4	3599.93	2185.57	0	0	0	0	<<
			380	18.3027	4.61008118E8;4.63003967E8;4.62011902E8;	999.0;166.19;126.83;	461.008								167788	0.451064	>>	99270.5	114903	167788	0	0	0	27835.3	58764	61413.8	0	0	0	47652.5	99139.5	76956.3	0	0	0	13992.6	34057.4	38709.6	54731.6	59680.8	<<
0.0135	>0.05	>0.05	381	18.4153	5.6116217E8;6.09146973E8;	999.0;344.69;	561.162								21761.3	0.226359	>>	18554.3	16607.6	21761.3	0	0	0	9656.39	6565.71	10469.1	0	0	0	9233.2	12426	4624.79	0	0	0	8756.89	8865.9	7898.28	10300.8	5269.76	<<
			382	18.438	1.079529785E9;1.080533447E9;	999.0;531.48;	1079.53								10291.9	#DIV/0!	>>	0	0	0	2488.62	0	2334.45	0	0	0	2570.19	0	2665.67	0	0	0	10291.9	9179.62	8628.84	0	0	0	0	0	<<
>0.05	0.01842	>0.05	383	18.5055	4.95245483E8;4.96248932E8;	999.0;236.99;	495.245								22314.8	0.234386	>>	0	0	0	0	0	0	0	0	0	0	0	0	13259.1	22314.8	19257.3	0	0	0	5571.3	3739.95	3872.67	5655.49	3527.01	<<
>0.05	>0.05	>0.05	385	18.5731	1.48973907E8;1.04984062E8;	999.0;411.69;	148.974								18119.8	0.0978219	>>	18119.8	13269.6	17821.1	6382.71	6635.53	10979.4	8574.22	7271.67	13340.9	7153.68	3894.83	9129.58	4226.81	14094	7540.66	3955.82	3749.83	2415.52	8988.54	11105.5	9010.2	9701.06	8890.87	<<
>0.05	>0.05	>0.05	386	18.6407	1.065513794E9;1.093544189E9;1.079529419E9;1.066517212E9;1.094548462E9;1.139513794E9;1.080532837E9;1.123518799E9;1.14051709E9;1.067520142E9;1.157524292E9;9.49466309E8;1.141519775E9;	999.0;803.77;707.02;534.18;439.64;415.82;390.18;299.54;235.55;182.97;182.7;87.33;84.98;	1093.54								296266	0.0651299	>>	0	0	0	182146	127007	161358	0	0	0	106399	134617	120926	0	0	0	296266	287845	261044	84557.7	72081.8	77474.1	74161.3	81154.9	<<
0.04276	>0.05	>0.05	388	18.7308	1.87097916E8;6.07298096E8;	999.0;772.7;	187.098								7764.52	0.123236	>>	7764.52	6007.38	7205.62	0	0	0	2356.62	3646.35	5776.68	2073.41	0	0	0	4648.01	2359.4	0	0	0	2537.68	2064.13	2119.84	2654.68	2680.67	<<
>0.05	>0.05	>0.05	389	18.7985	1.193560913E9;1.077513794E9;1.194564331E9;1.110543091E9;5.69755127E8;1.093511353E9;1.094513306E9;	999.0;696.99;620.96;474.58;248.5;227.08;157.99;	1193.56								120757	0.203263	>>	0	6850.69	0	50181.1	32678.3	46867.2	3612.33	5894.95	0	24654.7	45280.9	24441.4	5022.32	0	6814.8	120757	101097	76386.8	28442.2	29412.2	21009.4	21888.5	34091.5	<<
			390	18.8209	5.77268188E8;5.77770874E8;5.782724E8;	999.0;566.26;176.41;	577.268								33452.3	0.430899	>>	0	33452.3	5913.61	4997.78	3496.84	0	17924.8	32432.1	2419.89	5577.75	6237.72	4537.8	24955	2488.89	33025.1	9713.1	13034.5	8758.74	23374.2	11983.1	11570.1	8489.33	11440.4	<<
>0.05	>0.05	>0.05	392	18.9336	5.3118158E8;7.29392334E8;8.3630957E8;	999.0;466.53;169.07;	531.182								15591.4	0.0847624	>>	11474.6	6817.69	6252.72	0	0	0	10487.6	10748	10561.9	0	0	0	9936.17	8193.12	8955.52	0	0	0	3325.85	2927.87	3714.83	3400.85	3461.84	<<
			394	19.0773	4.35224152E8;3.61166168E8;	999.0;543.61;	435.224								12733.9	#DIV/0!	>>	5833.71	0	5238.34	0	0	2127.9	6411.11	8424.16	9654.97	0	0	0	6745.85	12733.9	9817.14	2871.07	0	0	0	0	0	0	0	<<
			396	19.125	2.23046326E8;6.6487323E8;1.117043701E9;6.20280945E8;	999.0;924.73;908.05;787.13;	223.046								20086.4	1.54241	>>	0	0	0	2954.11	0	0	0	0	0	2306.9	20086.4	0	0	0	0	9668.18	1939.53	0	1965.04	0	0	0	4602.69	<<
>0.05	>0.05	>0.05	397	19.1566	1.087039429E9;1.08653772E9;1.087540894E9;1.064037354E9;1.063535889E9;1.064539063E9;1.065040771E9;1.065542725E9;1.132574463E9;1.041032471E9;1.040530762E9;1.117553589E9;1.066045288E9;1.133577393E9;1.112558105E9;9.01456543E8;5.39260559E8;1.1385354E9;1.106049438E9;1.109049561E9;1.105547241E9;1.124522217E9;9.02459656E8;1.105197632E9;1.123518555E9;1.158525879E9;1.042533691E9;1.125533691E9;1.116536377E9;	999.0;839.7;655.09;425.21;372.64;269.29;122.14;44.74;34.81;27.2;25.96;22.06;13.0;9.69;9.2;7.22;6.52;6.08;5.77;5.47;5.41;4.85;4.49;3.68;3.43;3.0;2.82;2.26;2.22;	1087.04	1042.04							7.97575e+06	0.0820354	>>	0	2387.1	0	4.22277e+06	3.39249e+06	3.90987e+06	0	4471.24	0	3.07752e+06	2.94171e+06	3.21646e+06	1995.03	0	2699.97	7.97575e+06	6.94638e+06	6.76893e+06	2.31412e+06	1.94042e+06	2.10005e+06	2.05316e+06	2.35501e+06	<<
			398	19.1566	4.13124878E8;4.60133789E8;	999.0;301.65;	413.125								14272.5	#DIV/0!	>>	0	13324.5	14272.5	0	0	0	0	0	0	0	2732.43	0	0	0	0	0	0	0	0	0	0	0	0	<<
			399	19.1721	1.014028442E9;1.013526733E9;1.014529541E9;1.075535889E9;1.015031433E9;	999.0;910.4;558.68;391.69;228.56;	1014.03								87162.7	1.12307	>>	0	0	0	11296.4	9535.46	10837.4	0	0	0	17092.6	0	9051.35	0	0	0	12161.3	0	15002.7	9130.48	0	9232.51	0	2496.84	<<
>0.05	>0.05	>0.05	401	19.2516	9.19491882E8;9.20495239E8;9.21497925E8;	999.0;527.88;142.38;	919.492								50776.7	0.0966996	>>	0	0	0	34089.1	50776.7	37812.1	0	0	0	40063.3	30694.5	20599.2	0	0	0	29518.6	21251.5	22273	18756	14685.8	17341.4	16150	18260.1	<<
			402	19.2682	5.70775818E8;9.52068298E8;	999.0;460.37;	570.776								18725.7	#DIV/0!	>>	0	0	0	0	0	2309.69	0	0	0	0	2820.87	0	0	0	0	18725.7	0	5086.78	0	0	0	0	0	<<
			404	19.363	7.26213196E8;7.27214844E8;	999.0;221.02;	726.213								59312	1.374	>>	49983.7	5516.75	20610	0	0	0	4823.78	13970.7	0	0	0	0	0	15477.4	0	0	0	0	2485.89	2185.9	0	0	0	<<
			405	19.4081	5.77770691E8;8.4440625E8;	999.0;374.8;	577.771								7013.65	#DIV/0!	>>	0	0	0	0	2095.12	0	0	0	0	0	0	0	0	0	0	7013.65	5982.6	5467.36	0	0	0	0	0	<<
>0.05	>0.05	>0.05	406	19.4307	2.37026352E8;1.19017494E8;	999.0;314.87;	237.026								23933.9	0.190597	>>	9388.28	6285.49	6918.38	6859.53	7701.78	13441.5	5560.95	12485.6	11984.6	23933.9	9700.79	18764.7	0	4515.14	2882.74	9789.55	4593.28	6098.33	6231.47	10371.2	9160.68	8126.6	7509.79	<<
>0.05	>0.05	>0.05	407	19.4757	2.63129211E8;2.64132599E8;1.53092361E8;3.09134796E8;	999.0;148.68;143.87;140.58;	263.129								78702.9	0.154088	>>	78702.9	56576.8	65063.3	2107.35	0	2604.2	22278.8	39326.3	36925.5	0	0	2410.26	32918	67281.2	50132.7	2194.32	0	0	56910.6	75974	58452.8	76838.2	58824.6	<<
			408	19.4757	5.83219299E8;5.84222351E8;	999.0;317.26;	583.219								14829.6	1.42692	>>	0	0	0	2186.9	0	0	0	0	0	0	2047.91	0	0	0	0	3986.82	5289.76	4159.81	2748.88	0	4363.8	0	0	<<
>0.05	>0.05	>0.05	410	19.5658	1.87097855E8;1.4508728E8;	999.0;658.35;	187.098								42862.6	0.048235	>>	31336.3	26615.5	36979.9	3065.86	0	3673.84	24925.6	27948.4	26587.5	3102.86	0	9860.45	20145.9	42862.6	33471.1	3579.84	2081.91	3394.85	19025.9	20941.8	18437	19797.9	19837.9	<<
>0.05	>0.05	>0.05	412	19.6552	9.47487061E8;9.48490234E8;9.49492676E8;9.47988403E8;9.40981506E8;4.96242615E8;1.021017456E9;1.020515747E9;4.96744354E8;9.50495117E8;9.01481995E8;9.41984619E8;9.24485352E8;9.24987E8;1.022020569E9;9.02485901E8;9.85513184E8;9.64475647E8;1.015473999E9;1.015012878E9;9.38462097E8;9.89496765E8;9.86515503E8;9.65479126E8;1.016477478E9;9.03486938E8;1.007001587E9;9.39453308E8;9.83997864E8;9.92009766E8;1.007…	999.0;520.29;161.33;107.09;69.17;69.08;51.43;46.18;36.25;33.43;25.67;15.57;14.28;13.74;13.15;12.12;9.65;9.42;8.66;7.88;6.23;5.34;5.15;4.45;4.44;3.95;3.86;3.6;2.54;2.37;2.32;2.23;1.85;1.51;1.23;1.16;1.08;1.07;0.98;	947.487	902.489	Shatavarin IX	C45H74O18		1.95			8.14056e+06	0.111631	>>	7457.27	24142.7	8295.01	3.02186e+06	2.65512e+06	3.00244e+06	2409.98	48086.2	3615.29	1.90503e+06	2.61779e+06	2.59829e+06	12533.5	12094.2	16944.8	8.14056e+06	7.13294e+06	7.24325e+06	1.76595e+06	1.37884e+06	1.51214e+06	1.54489e+06	1.80124e+06	<<
			413	19.6778	9.33507507E8;9.34511414E8;	999.0;488.51;	933.508								32854	#DIV/0!	>>	0	0	0	0	2812.87	0	0	0	0	0	0	0	0	0	0	0	8454.62	0	0	0	0	0	0	<<
			415	19.7453	9.48990906E8;9.10971008E8;9.18982056E8;9.25488464E8;9.4248822E8;8.94472595E8;8.87966309E8;8.94973877E8;9.98013123E8;9.75479919E8;9.74974121E8;9.74471191E8;9.25990723E8;4.90739563E8;9.81479065E8;9.81981628E8;1.08253833E9;4.97747162E8;9.19490234E8;9.82483215E8;9.63480347E8;8.95475098E8;9.98515137E8;9.66492981E8;1.346215698E9;9.92510803E8;9.78500488E8;9.68992981E8;9.62489258E8;1.034526367E9;1.047505…	999.0;573.62;344.73;342.79;324.86;260.79;194.48;191.37;175.61;171.6;170.68;133.52;130.32;127.66;125.72;122.97;111.85;99.94;98.63;95.96;91.9;78.95;78.83;75.97;74.55;71.73;70.37;67.51;65.3;64.5;53.82;43.75;43.56;42.48;42.32;32.99;	948.991								477258	1.2447	>>	0	0	0	34969.1	23896.3	37974.6	0	0	0	16925.5	38083.3	30427.1	0	0	0	477258	337507	364965	9266	2534.02	0	0	15691.8	<<
			416	19.7904	7.29392822E8;7.30395813E8;	999.0;374.77;	729.393								12821.6	1.38938	>>	0	0	0	11910.5	12821.6	10685.4	0	0	0	2335.69	2771.7	0	0	0	0	3142.86	2053.33	2933.33	2687.89	0	0	0	2056.33	<<
>0.05	>0.05	>0.05	418	19.813	4.35224152E8;4.36227417E8;5.03211792E8;4.81229767E8;	999.0;212.6;26.42;20.88;	435.224								433828	0.0613792	>>	175251	117445	171458	73817.8	48925.2	121911	164871	320459	254164	35052.9	23326.3	56837.9	190161	270112	269059	106647	60471	76871.5	151402	133901	151187	156133	141257	<<
			420	19.8806	6.11054321E8;5.95059387E8;	999.0;713.86;	611.054								30467.3	1.63513	>>	25741.5	23176.9	30467.3	0	0	0	12986.6	12750.5	12006.6	0	0	0	7121.66	9594.1	10734.9	0	0	0	2091.05	0	6366.75	0	0	<<
>0.05	0.02095	0.03928	422	19.9482	6.97402466E8;6.98405945E8;	999.0;314.53;	697.402								30459.7	0.0752472	>>	20874.3	20441	22126.8	23974.4	19777.8	23143.6	7518.98	16296.2	15341.1	13622	6461.11	11328.8	30459.7	28135	28925.4	14856.4	12453.7	12157.9	20313	18139.5	17040.6	19212.4	17208.5	<<
>0.05	>0.05	>0.05	423	19.9932	8.01428711E8;8.0243219E8;8.03434998E8;7.91400269E8;8.1841864E8;8.04437378E8;8.6941626E8;7.92403564E8;8.19422119E8;7.93396484E8;8.39455627E8;8.70419739E8;8.43438965E8;	999.0;445.64;121.81;46.65;32.72;24.29;21.27;19.21;15.1;14.24;11.53;11.32;9.28;	801.429	756.431	Spirostane-3,17-diol; (3β,5β,17α,25S)-form, 3-O-[β-D-Glucopyranosyl-(1→2)-β-D-glucopyranoside]	C39H64O14		1.19			705181	0.208904	>>	0	0	0	459654	498233	636721	0	0	0	686348	408328	705181	0	0	0	437708	418904	653707	299593	251827	308474	433299	360443	<<
			424	19.9932	4.5913028E8;4.13124786E8;	999.0;648.78;	459.13								15533.2	#DIV/0!	>>	0	14820.3	15533.2	0	0	0	0	0	0	0	0	0	0	0	0	0	0	0	0	0	0	0	0	<<
			426	20.1059	6.25272339E8;3.48175018E8;	999.0;591.08;	625.272								11270.3	#DIV/0!	>>	0	0	0	0	0	2124.9	0	7954.39	8022.01	0	0	0	5732.68	8156.09	8598.67	0	0	0	0	0	0	0	0	<<
			427	20.1284	4.45013092E8;3.13042542E8;4.61008179E8;4.80989838E8;5.08008789E8;4.91018768E8;1.50989517E8;4.47008881E8;4.82986664E8;4.96984802E8;4.46016693E8;5.24003845E8;2.79054688E8;4.63003906E8;4.98981537E8;	999.0;543.88;381.47;370.5;297.73;259.02;204.59;151.75;151.2;140.29;121.05;113.45;78.9;67.33;62.82;	445.013								231520	0.333627	>>	16998.4	15138	20247.7	231520	102656	175516	8861.72	8960.24	12619.2	189559	67229.8	181863	2431	12561.9	8089.87	24834	14081.1	31625.1	21944	52605.6	35056.4	27626.8	36216.3	<<
			428	20.1735	5.38295959E8;3.29233826E8;5.27263855E8;4.91287109E8;	999.0;789.08;496.12;454.45;	538.296								45617.4	#DIV/0!	>>	12462.4	29729.5	45617.4	0	0	0	0	17433.7	0	0	0	0	0	0	0	0	0	0	0	0	0	0	0	<<
>0.05	>0.05	>0.05	432	20.2186	1.119523926E9;1.120527344E9;1.178067383E9;1.121530029E9;5.60266357E8;5.82261353E8;5.60768005E8;5.82762939E8;1.122532104E9;1.136057617E9;1.135555298E9;1.063028198E9;1.136559448E9;5.61269287E8;1.064035278E9;1.062526123E9;1.075532959E9;1.137060913E9;9.90500549E8;1.187511353E9;6.07270203E8;1.246556641E9;6.45275757E8;9.47521973E8;9.91001648E8;1.083516479E9;3.41103607E8;	999.0;607.3;246.47;227.94;130.56;111.57;76.36;67.96;49.91;41.77;31.85;29.38;27.36;25.66;24.6;22.4;17.4;14.26;12.89;12.65;11.96;11.67;11.48;6.7;6.41;5.52;5.25;	1119.52	561.274							1.81715e+06	0.0923732	>>	0	0	0	1.08074e+06	708326	827894	0	0	0	468610	672682	546111	0	0	0	1.81715e+06	1.35632e+06	1.12251e+06	515650	461388	422524	433516	512071	<<
>0.05	>0.05	>0.05	434	20.3538	1.06353418E9;1.120025635E9;1.092532471E9;1.064537598E9;1.107036011E9;5.83263489E8;1.106533691E9;1.034007324E9;1.107539185E9;1.188514648E9;1.076536133E9;1.034510254E9;5.61770386E8;5.83772766E8;	999.0;621.54;610.62;498.52;263.31;234.87;192.01;159.15;132.88;126.19;118.73;94.61;30.58;25.96;	1063.53	1018.54	Spirostan-3-ol; (3β,5β,25S)-form, 3-O-[α-L-Arabinopyranosyl-(1→4)-[α-L-rhamnopyranosyl-(1→6)][β-D-glucopyranosyl-(1→2)]-β-D-glucopyranoside]	C50H82O21		0.8		1063.53 (formic acid adduct)	165298	0.138352	>>	0	0	0	78419.3	35166.5	43775.4	0	0	0	31810	33741.3	35165.3	0	0	0	165298	126433	121525	27248.1	22584.4	18521	21730.5	22856.4	<<
>0.05	>0.05	>0.05	435	20.4439	1.091529175E9;7.87449524E8;1.049518677E9;	999.0;650.19;392.78;	1091.53								57626.7	0.0830942	>>	0	0	0	28495.5	23868.7	25673.9	0	0	0	21224.7	21658.9	21014.1	0	0	0	53827.9	53073.2	57626.7	18933.8	15404.4	17695.8	15922	17358.8	<<
>0.05	>0.05	>0.05	437	20.489	1.093357178E9;1.094360596E9;	999.0;617.13;	1093.36								25862	0.107339	>>	14908.9	11769.1	14712.9	0	0	0	16390.8	16429.8	23270.2	0	0	0	14182	25862	21638.4	0	0	0	11761.1	9968.27	10375.2	9887.27	8737.32	<<
>0.05	>0.05	>0.05	439	20.6242	1.121539551E9;1.122543091E9;1.03150769E9;1.123545776E9;1.032511475E9;5.38253235E8;5.38754883E8;1.12454834E9;1.03351416E9;	999.0;573.4;237.62;201.75;128.17;116.96;60.78;56.53;42.2;	1121.54	1122.55							600190	0.234775	>>	0	0	0	287401	150435	226779	0	0	0	106035	227563	138024	0	0	0	600190	439377	373009	147161	152101	119335	130688	211687	<<
0.02475	>0.05	>0.05	442	20.6917	4.5027951E8;1.064349854E9;4.80209534E8;	999.0;593.91;261.26;	450.28								14424.3	0.030232	>>	2715.88	0	2132.12	2484.61	2157.49	2051.48	7131.97	11423.5	10182.9	2771.85	0	2329.66	6610.28	14424.3	12710.3	0	2300.66	2315.16	3308.28	3399.8	3207.7	3321.87	3475.91	<<
			440	20.6917	7.09366211E8;7.57377686E8;7.45343018E8;	999.0;606.11;480.64;	709.366								14241	1.51937	>>	0	0	0	11074.1	11046.6	9907.23	0	0	0	0	0	0	0	6313.92	2913.11	0	0	0	4748.83	0	0	0	2171.43	<<
			443	20.7594	9.73466064E8;9.7446936E8;1.093508911E9;1.077514038E9;1.07553186E9;5.39256226E8;1.11151062E9;1.0785177E9;1.189526733E9;	999.0;556.24;403.27;241.18;212.54;206.04;176.09;137.83;105.32;	973.466	974.473							103192	0.426047	>>	0	0	0	29289.8	20052.8	27586	0	0	0	10251.7	34987.7	21116.8	0	0	0	103192	65862.2	73374.6	16831	12174.1	10982.5	9497.81	25213.8	<<
0.03627	>0.05	>0.05	444	20.8044	4.63219116E8;4.64222473E8;4.17213562E8;4.53190399E8;	999.0;195.24;148.17;101.92;	463.219								155799	0.065012	>>	46042.4	34162.3	51772.7	36098.5	14949.7	56998.2	55146.1	109527	89927.2	9769.81	6354.23	17153	90949	97699.9	108791	39864.6	30863.4	46761.6	58462.9	55936.6	63350.7	62010.5	54418.1	<<
			445	20.8495	6.67050903E8;6.83046021E8;	999.0;684.37;	667.051								11034.2	#DIV/0!	>>	4998.53	0	3176.4	0	0	11034.2	0	0	0	0	0	7853.26	0	5426.53	0	0	0	0	0	0	0	0	0	<<
			446	20.872	4.87237488E8;9.7548468E8;1.094512451E9;	999.0;899.58;823.8;	1094.51								23459.6	2.23607	>>	0	0	0	4548.47	5019.92	4470.69	0	0	0	1976.86	6476.45	0	0	0	0	23459.6	13354	17656	0	0	0	0	4592.61	<<
>0.05	>0.05	>0.05	447	20.9397	1.107560547E9;1.108563843E9;1.10956665E9;5.76279419E8;5.76781189E8;1.11056897E9;9.31491882E8;1.063534546E9;1.061550293E9;	999.0;573.01;204.87;98.26;53.98;52.47;25.55;20.98;17.1;	1107.56	1062.56	22-O-Methylprotodioscin	C52H86O22		-3.3		1107.56 (formic acid adduct)	380001	0.0573509	>>	8622.98	14514.4	2744.46	220203	143642	170855	0	24838.5	0	150831	130908	139498	3903.41	9912.21	10494.7	331376	380001	349133	126582	125988	133619	120357	114674	<<
			449	21.0072	7.25246338E8;7.26249268E8;	999.0;352.93;	725.246								13749.1	#DIV/0!	>>	0	0	0	0	0	0	0	3438.85	0	0	0	0	0	2454.89	2034.91	0	0	0	0	0	0	0	0	<<
>0.05	>0.05	>0.05	450	21.0749	1.077549805E9;1.078553223E9;1.079555908E9;1.093544678E9;1.09454834E9;1.080558105E9;1.067521484E9;5.61274231E8;1.031542114E9;1.068524658E9;1.095551147E9;5.69271606E8;	999.0;588.43;203.4;143.6;83.03;47.96;44.76;33.2;30.45;27.09;25.57;13.81;	1077.55	1032.55							651575	0.0739254	>>	0	8797.23	2095.26	465986	387980	399884	0	16723.1	0	336182	344022	347105	2718.45	0	3798.04	610552	643195	651575	271239	222627	238404	236121	240943	<<
>0.05	>0.05	>0.05	451	21.165	1.06353418E9;1.064537598E9;1.065540405E9;	999.0;551.46;177.19;	1063.53	1064.54							110158	0.114865	>>	0	0	0	71278.9	71857.2	83241.7	0	0	0	55223.8	58027.1	49459.6	0	0	0	110158	102955	108590	39151.9	31506.6	31861.6	32394.5	39254.1	<<
			452	21.165	5.81203491E8;5.82206665E8;	999.0;351.69;	581.203								14068.6	1.20237	>>	0	0	0	0	2839.19	0	0	0	0	0	0	0	0	0	0	3818.45	4670.79	2590.22	2980.76	2318.8	11916.1	0	2079.6	<<
			453	21.2101	5.80290039E8;5.96285217E8;	999.0;497.82;	580.29								12294.6	2.23607	>>	0	0	0	3032.86	0	0	11236.5	7331.66	12294.6	3106.86	2020.91	3407.85	0	3248.85	3277.85	2390.89	0	0	2475.89	0	0	0	0	<<
>0.05	>0.05	>0.05	454	21.2776	7.41392273E8;7.42395813E8;	999.0;316.66;	741.392								49371.1	0.130149	>>	36476.5	24294.5	22148.7	11854.5	3539.84	19974.7	11439.4	44075.1	41837.8	3096.86	0	4593.79	29158.1	49371.1	43618.2	12684.4	11752.1	6778.7	30580.8	22394.8	23247.4	24798.6	23885.8	<<
			455	21.3002	1.1055448E9;9.61538696E8;	999.0;421.85;	1105.54								12448	1.37469	>>	0	0	0	5944.66	0	2811.85	0	0	0	0	2542.53	2639.76	0	0	0	11375.2	11411.7	12448	2614.48	2278.07	0	0	0	<<
			456	21.3453	3.9910907E8;4.00112396E8;4.35085785E8;4.62104828E8;4.37082886E8;4.3608905E8;4.63108093E8;	999.0;224.97;78.98;69.17;22.82;15.5;14.54;	399.109	400.116							806994	0.526195	>>	374316	543718	806994	0	0	0	21014.8	2501.34	112756	0	0	0	422180	148702	348819	0	0	0	111371	163892	340618	110342	171383	<<
			457	21.3903	9.45471313E8;9.17476318E8;9.46474609E8;9.18479919E8;	999.0;678.48;501.53;428.34;	945.471								23336.8	2.23607	>>	0	0	0	8710.79	5640.59	6686.77	0	0	0	3413.15	2017.06	3205.68	0	0	0	21655.9	23336.8	21147.5	2447.62	0	0	0	0	<<
>0.05	>0.05	>0.05	458	21.4805	1.06353418E9;1.078553101E9;1.064537598E9;1.065539673E9;	999.0;919.55;562.31;193.49;	1078.55								56536.4	0.171865	>>	0	0	0	21302.2	14391.8	19262.3	0	0	0	15249.6	17955.5	16147.9	0	0	0	56536.4	50436.1	47328.6	14541.9	11717.8	11135.1	8952.1	12207.1	<<
>0.05	0.01842	0.01542	459	21.5031	7.13361023E8;7.14364319E8;6.67355591E8;	999.0;362.66;326.5;	713.361								27184.4	0.243451	>>	2184.98	2985.24	0	19160.3	18493.9	14942	0	2535.66	0	2769.44	0	2427.76	13353.9	9790.98	13512.6	14800.3	12642.3	16913.9	16799.3	9795	9337.27	13374.4	13147.5	<<
			461	21.5706	7.17792419E8;7.17291138E8;5.51344116E8;	999.0;963.12;619.4;	717.291								13803	#DIV/0!	>>	0	0	0	13803	6236.99	8801.06	0	0	0	0	0	0	0	0	0	3855.27	2892.6	7876.28	0	0	0	0	0	<<
			462	21.5706	5.8120343E8;5.93318787E8;	999.0;600.2;	581.203								9469.08	2.23607	>>	0	0	0	0	0	0	0	0	0	0	0	0	0	0	0	0	0	0	0	0	2475.61	0	0	<<
			463	21.7058	1.121539307E9;1.07955542E9;1.122543457E9;	999.0;931.2;696.36;	1121.54	1076.54							15913.7	#DIV/0!	>>	0	0	0	2433.52	3238.49	4552.68	0	0	0	0	0	0	0	0	0	15913.7	14808.5	13921.8	0	0	0	0	0	<<
			464	21.7283	1.091529419E9;1.092532471E9;	999.0;519.82;	1091.53								13417	0.443374	>>	0	13417	2105.91	0	0	0	0	3780.83	0	0	0	0	0	3025.86	0	4645.01	4855.09	5049.19	3835.83	2369.89	6626.32	2999.87	3057.86	<<
>0.05	>0.05	>0.05	465	21.7959	9.61502258E8;9.62505493E8;1.093544922E9;1.094547852E9;9.63508179E8;9.48490967E8;	999.0;556.2;475.06;271.24;158.16;128.81;	961.502								54587.9	0.178923	>>	0	0	0	35979.4	22414.6	34171.5	0	0	0	14078.1	15013.7	17603.5	0	0	0	52702.9	54587.9	54040.1	12476.2	10696.6	7628.09	12092.7	11673.8	<<
			466	21.841	4.63219177E8;4.6422226E8;	999.0;215.53;	463.219								32526.5	0.29518	>>	6242.39	0	4545.33	8131.66	0	32526.5	6451.43	9644.46	10268.6	2018.05	0	5965	8995.55	32502.3	27916.8	10124	8252.52	21657.6	8099.96	6709.01	12603.7	8989.6	6275.09	<<
>0.05	>0.05	>0.05	467	21.8861	4.2911969E8;4.30122986E8;4.92115417E8;4.65096436E8;4.67093475E8;4.93118835E8;4.66099762E8;	999.0;241.83;99.93;94.38;27.7;21.48;21.24;	429.12	430.127	Isoononin; 4'-Hydroxy-7-methoxyisoflavone-4'-O-glucoside OR Ononin; Formononetin 7-O-glucoside	C22H22O9		1.36			797044	0.229671	>>	267915	585381	797044	0	0	0	106677	13223.7	276262	2951.49	0	0	585358	151504	308586	0	0	0	144995	195058	276489	198282	215185	<<
>0.05	>0.05	>0.05	468	21.9987	9.31491699E8;1.108563843E9;9.62506042E8;1.161571045E9;9.33496887E8;1.109566406E9;	999.0;297.42;245.47;224.78;140.97;111.63;	931.492	886.493	Shatavarin VI OR Shatavarin V OR Furost-20(22)-ene-3,26-diol; (3β,5β,25S)-form, 3-O-[α-L-Rhamnopyranosyl-(1→4)-β-D-glucopyranoside], 26-O-β-D-glucopyranoside OR Spirostane-3,17-diol; (3β,5β,17α,25S)-form, 3-O-[α-L-Rhamnopyranosyl-(1→2)-[α-L-rhamnopyranosyl-(1→4)]-β-D-glucopyranoside] OR Spirostan-3-ol; (3β,5β,22S,25S)-form, 3-O-[β-D-Glucopyranosyl-(1→2)-[α-L-rhamnopyranosyl-(1→4)]-β-D-glucopyrano…	C45H74O17		1.01			76018.6	0.177247	>>	0	0	0	33417.9	25292.4	31221.1	0	0	0	20443.9	22941.1	20662.6	0	0	0	76018.6	75199.3	69294.6	14989.8	8910.52	12237.8	12434.2	12530.7	<<
			469	22.2015	1.103529053E9;1.104532227E9;	999.0;684.23;	1103.53								8206.98	#DIV/0!	>>	0	0	0	7827.72	2443.89	3340.85	0	0	0	0	2922.87	0	0	0	0	8206.98	7206.13	4110.82	0	0	0	0	0	<<
>0.05	>0.05	>0.05	470	22.3142	5.0530246E8;6.97366028E8;1.075533936E9;	999.0;694.34;477.26;	697.366								18401.2	0.136214	>>	0	0	0	7842.38	7279.95	7309.19	0	2843.44	0	8773.46	7299.67	9856.9	0	0	0	17521.5	18401.2	16128.4	7160.3	5283.5	6152.33	5160.71	5786.6	<<
			471	22.3818	5.04998169E8;4.89003296E8;4.58992584E8;4.74987549E8;4.94969147E8;5.20993286E8;	999.0;832.44;638.6;571.38;435.11;368.51;	504.998								36267.8	0.369952	>>	26052.6	30076.1	36267.8	0	0	0	4465.93	8942.42	15744.4	0	0	0	0	2186.41	0	0	0	0	2497.48	4889.74	2397.74	4365.06	5697.4	<<
			473	22.4269	9.33505859E8;9.34512146E8;	999.0;504.26;	933.506								18400.1	2.23607	>>	0	0	0	4208.96	4316.05	3808.1	0	0	0	4879.01	2292.9	3251.03	0	0	0	4822.02	8284.44	9984.6	2328.48	0	0	0	0	<<
>0.05	>0.05	0.02212	475	22.4494	3.49187164E8;3.50190521E8;	999.0;161.08;	349.187								131111	0.0253306	>>	88727.9	93932.6	93738.6	23248.7	14427.1	21632.8	96703.5	100250	78850.5	12651.3	6279.63	9018.47	73387.8	92841.7	86523.1	16075.1	15925.1	20673.8	58171.7	61893.5	58813.6	59407.6	60812.5	<<
			474	22.4494	9.31455505E8;9.4547113E8;9.32458923E8;9.46474365E8;	999.0;700.04;563.45;358.23;	931.456	886.5	Shatavarin VI OR Shatavarin V OR Furost-20(22)-ene-3,26-diol; (3β,5β,25S)-form, 3-O-[α-L-Rhamnopyranosyl-(1→4)-β-D-glucopyranoside], 26-O-β-D-glucopyranoside OR Spirostane-3,17-diol; (3β,5β,17α,25S)-form, 3-O-[α-L-Rhamnopyranosyl-(1→2)-[α-L-rhamnopyranosyl-(1→4)]-β-D-glucopyranoside] OR Spirostan-3-ol; (3β,5β,22S,25S)-form, 3-O-[β-D-Glucopyranosyl-(1→2)-[α-L-rhamnopyranosyl-(1→4)]-β-D-glucopyrano…			6.93857			31144.3	0.746227	>>	0	0	0	15987.8	15504	14514.5	0	0	0	2527.56	6297.39	2670.86	0	0	0	31144.3	25032.6	28074.4	5475.8	1950.49	4678.56	0	2577.57	<<
>0.05	>0.05	>0.05	476	22.5395	7.85433716E8;1.093544678E9;7.86437012E8;9.18480042E8;	999.0;531.44;424.11;267.15;	785.434								31589.8	0.100738	>>	0	0	0	16047.2	10941.5	14043.9	0	0	0	4562.06	7808.58	4372.47	0	2129.95	0	31589.8	27752.8	29592.6	3761.23	2893.26	3458.08	3283.3	3103.59	<<
>0.05	>0.05	>0.05	478	22.6747	5.79339417E8;5.80342773E8;	999.0;299.34;	579.339								32213.7	0.163373	>>	32040.6	22020.7	32213.7	0	0	3662.05	7235.89	7057.5	12115.4	0	0	0	12386.5	31204	22869.7	3032.71	2157.59	3023.79	13946.3	13259.1	14252	15135.2	9556.01	<<
			480	22.9226	1.075534546E9;1.076538086E9;1.107561035E9;1.093545044E9;	999.0;635.2;551.57;89.36;	1075.53	1030.54	Pseudoprotodioscin OR Furosta-5,20(22)-diene-3,26-diol; (3β,25R)-form, 3-O-[α-L-Rhamnopyranosyl-(1→2)-[α-L-rhamnopyranosyl-(1→4)]-β-D-glucopyranoside], 26-O-β-D-glucopyranoside OR Furosta-5,20(22)-diene-3,26-diol; (3β,25S)-form, 3-O-[α-L-Rhamnopyranosyl-(1→2)-[α-L-rhamnopyranosyl-(1→4)]-β-D-glucopyranoside], 26-O-β-D-glucopyranoside	C51H82O21		1.44			22324.3	#DIV/0!	>>	0	0	0	9445.21	2359.89	3354.85	0	0	0	4740.2	5141.7	2811.87	0	0	0	18480.8	21532	22324.3	0	0	0	0	0	<<
			481	23.0353	7.25397522E8;7.2640094E8;7.27403564E8;7.1536853E8;	999.0;276.07;84.01;60.51;	725.398								80792.9	0.614127	>>	71323.1	44559.5	73773.7	0	0	0	20616.5	20834.9	20898.2	0	0	0	27592.1	55865	38021.8	0	0	0	28999	6631.33	25218	25145.1	5610.37	<<
>0.05	0.0403	>0.05	482	23.0578	6.1030072E8;6.28311401E8;6.11304077E8;	999.0;396.11;271.26;	610.301								27286.8	0.045354	>>	3440.62	3993.26	3627.81	7971.57	2735.46	2916.71	22296.9	15068.7	27286.8	5968.1	4816.28	5522.43	2482.91	5468.95	7997.66	4786.57	0	4119.04	4290.38	3789.24	3951.67	3973.45	4007.13	<<
			485	23.3058	4.89003052E8;5.04998016E8;4.78974182E8;4.90998901E8;4.90006683E8;4.45013062E8;5.05993622E8;4.42997345E8;4.80970856E8;4.94969238E8;5.21988159E8;4.91018616E8;5.06993652E8;4.11025208E8;4.80989746E8;9.46474609E8;4.6098822E8;4.61007996E8;5.08008667E8;4.96965881E8;1.063570923E9;	999.0;320.92;214.06;164.34;139.28;138.68;134.2;101.47;96.44;90.1;63.15;62.36;53.73;47.51;46.54;40.16;35.83;33.46;29.74;28.41;21.23;	489.003								350543	0.687119	>>	17343.8	21501.7	13761.6	69806.8	34200.5	112169	2638.64	23366	11286.8	96593	292289	151201	0	21493.8	7868.52	144833	247787	350543	149796	201102	40521.4	65988.1	52450.2	<<
0.01562	>0.05	>0.05	487	23.3733	4.17213531E8;4.18216827E8;4.85201294E8;4.53190277E8;	999.0;204.39;31.17;12.8;	417.214								268129	0.0632026	>>	55567.6	47917.8	70551.2	45290.2	11929.1	91415.2	94752.3	177714	146707	16359.7	4093.83	35380.7	157388	158484	176017	67727.1	50804	76469.8	78848	84138.6	82600.6	90608	77241.6	<<
			486	23.3733	4.58992371E8;5.10964081E8;	999.0;138.88;	458.992								31187.4	0.489657	>>	4652.46	6002.49	4334.81	11453.7	6722.06	16272.7	0	5959.88	4155.65	14265.7	26183.5	19719.8	0	6588.41	3429.3	16797.5	26419.4	31187.4	21695.9	26116.8	8215.42	14171.4	9358.19	<<
>0.05	>0.05	>0.05	488	23.5761	9.33507507E8;9.34510803E8;9.35513733E8;9.23478821E8;	999.0;500.3;148.84;56.08;	933.508	888.473						933.51 (formic acid adduct)	189557	0.153025	>>	0	0	0	45067	60339.2	47505.5	0	0	0	99776.5	76953.2	70908.3	0	0	0	55052.5	53712.9	69154.2	34066.6	26479.6	28407	33322.8	23627.8	<<
>0.05	>0.05	>0.05	489	23.6211	8.1540802E8;8.16411621E8;	999.0;405.03;	815.408	1.00728							33490	0.216722	>>	0	0	0	4706.92	2326.98	4030.5	0	0	0	2651.7	4194.36	2834.54	0	0	0	26024.7	33490	21260.6	4440.15	3758.74	4805.83	3388.06	2724.64	<<
			490	23.7563	3.83114075E8;3.84117462E8;4.19090912E8;4.46109863E8;4.21087982E8;4.20094269E8;7.67235718E8;1.63040329E8;4.67146606E8;4.2911972E8;4.4711319E8;4.51101624E8;4.2209137E8;4.05096161E8;7.6823877E8;4.68130707E8;4.68149841E8;1.45029755E8;2.1906662E8;5.01050354E8;8.03212463E8;4.30123199E8;	999.0;223.79;77.01;53.18;23.15;16.81;15.25;14.93;13.68;11.89;11.72;6.79;4.85;4.61;4.47;3.63;3.62;3.61;3.05;2.8;2.68;2.29;	383.114								2.6895e+06	0.321715	>>	991131	2.08229e+06	2.6895e+06	8161.88	3248.36	6050.94	341542	114108	470623	217017	6819.55	5385.28	1.67757e+06	894247	1.00123e+06	178756	144546	29297.3	600527	767723	1.12059e+06	619375	1.18099e+06	<<
>0.05	>0.05	>0.05	491	24.0042	2.15033066E8;1.62049149E8;	999.0;866.38;	215.033								9094.14	0.111191	>>	1944.54	2290.57	0	2941.87	8106.3	6444.57	5742.39	0	6228.91	9094.14	6085.07	7567.67	2037.77	6134.53	2721.88	8115.89	8129.51	7600.07	5134	6342.41	6428.73	6140.82	7036.71	<<
			492	24.0718	7.25397522E8;7.26401245E8;	999.0;380.83;	725.398								19632.4	0.91691	>>	19632.4	0	3530.98	0	0	0	9001.15	8430.84	10244.2	0	0	0	3006.87	10243.6	5740.74	0	0	0	5474.75	0	4729.79	5139.77	0	<<
>0.05	>0.05	>0.05	493	24.2746	4.13124786E8;4.14128052E8;4.15130859E8;4.4910141E8;4.76120575E8;8.27257141E8;4.51098602E8;4.81112305E8;4.35106628E8;8.28260559E8;4.50104858E8;4.97157379E8;1.9305098E8;4.59130341E8;4.77123901E8;4.82115845E8;8.29263428E8;4.52101898E8;4.98160889E8;4.36109985E8;4.98141571E8;5.31060913E8;	999.0;231.21;36.95;31.16;22.26;17.34;9.84;9.16;8.33;7.53;6.9;6.43;5.94;5.53;3.75;2.08;1.97;1.96;1.69;1.65;1.57;0.79;	413.125	414.132	N,N,4-Trimethyl-3-({[(5-metyl-3-phenyl-4-isoxazolyl)amino]carbnyl}amino)benzenesulfonaminde	https://www.mzcloud.org/DataViewer#Creference4568#T7633#c		-9.79518			3.79521e+06	0.138662	>>	1.35495e+06	3.18538e+06	3.79521e+06	66728.7	40699.4	56872.2	1.02318e+06	483784	1.28774e+06	321540	85079.3	51524.7	2.64246e+06	1.29967e+06	1.41132e+06	182953	144859	118167	1.11779e+06	1.31948e+06	1.5997e+06	1.44911e+06	1.55662e+06	<<
			496	24.3874	3.83114105E8;3.84117554E8;4.19090759E8;4.46109955E8;4.21087891E8;4.20094177E8;4.47113678E8;4.67146973E8;	999.0;224.25;68.06;54.67;22.2;16.11;14.47;13.63;	383.114								474675	0.473094	>>	210011	359117	474675	7206.01	2766.4	6027.29	51619	18363.9	72653.7	155323	6969.08	5466.93	245028	176177	198265	120380	121963	23123.7	139560	167800	282155	114043	344959	<<
>0.05	>0.05	>0.05	497	24.5451	7.87449463E8;7.88452881E8;7.89455933E8;	999.0;419.17;101.78;	787.449								51907.6	0.131067	>>	0	0	0	23778.5	45777.5	30607	0	0	0	51907.6	51207.4	42549	0	0	0	33919.8	27161.3	40557.2	13961.1	10231.3	10398.3	12191.2	11364.3	<<
			498	24.6126	8.43251953E8;8.44255859E8;	999.0;457.91;	843.252								17620.3	2.23607	>>	2196.9	15163.1	17620.3	0	0	0	0	0	0	0	0	0	2587.88	0	4086.82	0	0	0	0	0	0	0	2735.88	<<
			499	24.6126	9.29476074E8;9.30479431E8;	999.0;471.15;	929.476								25489.7	0.572195	>>	0	0	0	5825.61	4807.96	3376.29	0	0	0	3271.12	9206.45	7185.35	0	0	0	15392.1	25489.7	19100.1	2725.44	2971.49	2560.74	0	3310.81	<<
>0.05	>0.05	>0.05	500	24.7028	3.29233795E8;3.30237152E8;	999.0;173.35;	329.234								162438	0.167126	>>	48035.5	56816	70451.3	27000.6	36472.1	98938.8	27987.5	162438	55739	17027.1	14559.3	10064.5	11417.5	20422.9	12441.4	55175.1	48896.4	40803.9	32527.3	38221	31454.3	27945.5	24454.9	<<
			501	24.7479	9.15460632E8;9.1646405E8;	999.0;431.19;	915.461								15906.8	2.23607	>>	0	0	0	3684.83	4041.82	3559.84	0	0	0	0	3090.86	0	0	0	0	10353.7	14844.1	15906.8	0	0	0	0	2039.91	<<
			502	24.7704	4.43135284E8;4.44138611E8;4.79112091E8;4.45141357E8;5.06131134E8;4.6511734E8;4.80115509E8;5.11122894E8;	999.0;250.14;32.58;23.65;22.82;16.32;7.35;6.18;	443.135	444.143							914657	0.383146	>>	308744	897683	914657	143265	61014.7	127022	603521	304037	538646	160738	121676	55219.6	758771	243826	252700	174253	122791	83300.4	341854	403372	449122	758668	332523	<<
>0.05	>0.05	0.01542	503	24.8154	4.22240082E8;2.561922E8;3.76234589E8;4.12211395E8;4.2324353E8;2.57195587E8;3.77237915E8;4.39230591E8;	999.0;828.1;473.36;250.93;179.09;106.35;83.01;58.87;	422.24								247275	0.0863755	>>	153962	112562	103892	50821.7	47436	52867.4	117107	130188	103177	21743.4	28466.8	29654	93507.1	167093	167692	38951.9	35760.4	38551.9	143895	137905	116265	124164	125165	<<
>0.05	>0.05	>0.05	504	24.883	4.13124695E8;4.14127991E8;4.49101379E8;4.76120544E8;4.51098572E8;4.50104828E8;4.59130371E8;4.97157379E8;4.77123932E8;1.93050964E8;4.35106842E8;4.81110291E8;5.31060913E8;4.52101837E8;	999.0;235.03;62.52;52.94;18.68;13.5;12.74;11.24;11.2;8.47;7.67;7.13;4.74;3.7;	413.125								1.41754e+06	0.18896	>>	382491	1.13093e+06	1.41754e+06	53344.4	27089.8	47276.5	225587	81674	296200	254625	71893.7	46383.2	803510	379728	413034	136267	115583	91633.1	399599	431951	586608	436901	592634	<<
			505	25.0408	8.1324115E8;8.41236389E8;8.14244934E8;	999.0;852.99;539.39;	813.241								14904.7	2.23607	>>	2706.89	10723.3	14904.7	0	0	0	0	0	0	0	0	0	3196.09	0	4669.76	0	0	0	0	0	2661.03	0	0	<<
>0.05	>0.05	>0.05	506	25.0634	9.16500244E8;9.17502869E8;	999.0;327.17;	916.5								19079.4	0.19609	>>	0	0	0	11533.7	5844.68	5651.84	0	0	0	4342.75	8839.98	4206.58	0	0	0	19079.4	17401.1	18600	4765.2	3033.67	3827.87	3669.82	3011.8	<<
			508	25.4013	9.15496765E8;9.16500671E8;	999.0;529.98;	915.497								22720.2	1.37102	>>	0	0	0	11144.9	7101.6	7234.18	0	0	0	6148.36	7781.26	6788.59	0	0	0	18386.6	22720.2	22470	3705.02	0	0	3428.38	0	<<
			509	25.4238	4.43135315E8;4.44138611E8;4.79112091E8;5.06131012E8;4.65117096E8;	999.0;243.37;30.47;26.76;16.0;	443.135								309176	0.370398	>>	68606.9	286470	309176	133626	56710.4	137386	141318	60109.3	113013	153413	124881	65953	210264	65177	57562.4	165033	127389	83934.2	114864	119146	148041	236511	105609	<<
			510	25.6942	4.43135193E8;4.4413855E8;	999.0;235.38;	443.135	444.142							117261	#DIV/0!	>>	0	0	0	36878.8	13636.2	37325.8	0	0	0	38984.7	34461	18390.9	0	0	0	39784.7	34376	22581.7	0	0	0	0	0	<<
			511	25.8973	7.68239075E8;8.13241699E8;8.03213074E8;8.25241211E8;	999.0;615.19;415.61;222.27;	768.239								22965.1	1.74498	>>	2514.73	11673.6	22965.1	0	0	0	0	0	0	0	0	0	3486.7	0	2551.95	0	0	0	0	0	2497.55	0	10372.1	<<
>0.05	>0.05	>0.05	512	26.0098	6.39375671E8;6.40379028E8;9.31455566E8;6.41382019E8;6.29346863E8;9.32458557E8;	999.0;368.99;107.43;75.53;57.63;53.97;	639.376	640.383							160966	0.205212	>>	0	0	0	105260	70007.7	112606	0	0	0	58281.1	46731.4	62102.7	0	0	0	160966	106171	127024	35744.2	37389.4	29364	29345.7	47220.8	<<
			514	26.0998	8.43251648E8;8.33222656E8;8.44254944E8;8.60241516E8;8.61245605E8;8.35219055E8;8.34226501E8;4.13124634E8;	999.0;781.61;475.35;473.86;222.43;183.67;178.16;132.27;	843.252	798.253							133166	0.935805	>>	20321	105298	133166	0	0	0	0	0	0	0	0	0	28760.9	17908.6	22302.1	0	0	0	3440.91	11618.7	25799	5734.53	44378.4	<<
			516	26.1449	5.91187805E8;5.92191101E8;	999.0;355.26;	591.188								13035.4	0.755559	>>	0	0	0	0	0	0	0	0	0	2535.46	0	0	0	0	0	10322.4	12152.3	10835.5	6007.37	3268.72	8944.98	3789.94	0	<<
>0.05	>0.05	>0.05	518	26.2576	3.7828656E8;3.79289764E8;3.32281006E8;3.68257721E8;	999.0;192.85;101.52;64.44;	378.287								162527	0.227039	>>	4937.78	9652.57	4090.82	162527	115995	139640	7461.67	3672.84	7637.66	110546	129786	69124.5	3203.86	2277.9	0	40273.4	68912.3	41569.3	61357.2	77529.2	50482.6	43069.2	54835.1	<<
			519	26.3027	8.63233582E8;8.64237671E8;8.9125592E8;	999.0;460.37;318.92;	863.234								40349	0.861162	>>	4013.04	40349	38181.7	0	0	0	0	0	0	0	0	0	8334.87	3516.52	4609.83	0	0	0	0	2671.46	4003.3	2651.02	8284.19	<<
			520	26.3928	8.28260132E8;8.73262268E8;8.74265808E8;7.67235352E8;	999.0;430.18;215.94;133.93;	828.26	829.267							102203	0.571393	>>	20466.5	100922	102203	0	0	0	3538.84	0	3775.83	0	0	0	19070	13336.4	17046.2	0	0	0	8825.19	12351.2	16915.7	10306.1	31285.9	<<
			522	26.528	7.97246216E8;7.99253113E8;4.13124695E8;8.60242676E8;	999.0;124.08;118.51;73.68;	797.246								82564.6	0.839166	>>	14063.9	74708.8	82564.6	0	0	0	2637.85	0	3286.92	0	0	0	16980.9	10852.2	14355.8	0	0	0	7026.02	10071.5	17567.5	6194.89	38100.1	<<
>0.05	>0.05	>0.05	525	26.7309	3.6027594E8;3.61279205E8;	999.0;239.27;	360.276								36541.7	0.0374516	>>	29614.6	24014.8	27853	22803.1	19547.3	23312.1	26953.1	33504.6	34685.8	25937.9	20183.3	26663.5	22552	36541.7	34029.7	15826.5	16484.8	18024.3	23960.9	25134.8	24549.1	24607.1	26432.9	<<
			526	26.7534	9.29476013E8;9.30479126E8;	999.0;503.7;	929.476								30587.4	0.357652	>>	0	0	0	7695.05	4103.82	4491.8	0	0	0	7330.67	8732.83	8742.24	0	0	0	26803.2	24327.4	30587.4	8003.68	6277.33	4535.8	3683.83	3688.83	<<
			528	26.866	3.30265381E8;2.41217651E8;	999.0;856.68;	330.265								20218.7	#DIV/0!	>>	0	0	0	15657.5	6568.84	8583.58	0	0	0	11855	20218.7	2839.27	0	0	0	0	0	0	0	0	0	0	0	<<
			527	26.866	8.27256653E8;8.2826001E8;8.29262939E8;8.90252136E8;	999.0;552.33;123.3;68.67;	827.257	828.264							209238	0.464573	>>	38037.2	208809	209238	0	0	0	11645.4	0	12373.2	0	0	0	51832.8	32803.3	37011.6	0	0	0	18955.7	29199.6	37123.3	23720.9	58631.2	<<
>0.05	>0.05	>0.05	530	27.0238	3.66242035E8;3.68239288E8;	999.0;283.16;	366.242								26259.4	0.122134	>>	0	0	0	26259.4	11571.5	15400.7	0	0	0	15426	18176.2	4852.32	0	0	0	4343.34	6173.68	0	3281.45	4014.99	4430.16	3778.46	4447.13	<<
			531	27.0238	8.87277527E8;8.88281738E8;	999.0;507.27;	887.278								20004.3	2.23607	>>	3688.78	20004.3	19536.2	0	0	0	4038.39	0	2972.68	0	0	0	3118.68	0	0	0	0	0	0	0	0	16192.2	0	<<
>0.05	>0.05	>0.05	532	27.1364	3.76270905E8;3.77274139E8;	999.0;191.39;	376.271								175725	0.0828885	>>	7337.5	20493.8	7709.34	175725	88349.5	117980	18761.8	5922.69	11544.1	104858	124288	50216.3	6162.31	5911.76	3549.44	49654.7	66103.8	22571.2	44074.5	48151.6	46891.7	38644.1	43722.5	<<
			533	27.2265	9.07483704E8;9.08487183E8;9.20521606E8;	999.0;611.09;546.01;	907.484								19991.8	#DIV/0!	>>	0	0	0	2635.88	3050.86	2640.88	0	0	0	3979.82	3548.84	2591.88	0	0	0	4319.81	9593.92	9330.17	0	0	0	0	0	<<
			534	27.2265	8.57267151E8;8.58270508E8;8.59274109E8;5.64347961E8;	999.0;467.13;124.13;72.58;	857.267	858.274							69768.7	0.492248	>>	15129.9	69768.7	64787.4	0	0	0	4654.06	0	4024.84	0	0	0	4394.8	9071.82	4502.97	0	0	0	3844.92	8084.64	4572.55	13312.1	10197.8	<<
>0.05	>0.05	>0.05	535	27.2491	3.6027594E8;3.61279297E8;3.50247223E8;	999.0;206.53;181.83;	360.276								27848	0.0367629	>>	22472.9	19353	22896	21124.6	20791.5	25706.2	21128	27491.4	25978.1	21451.4	17830.9	23131.6	11455.7	27848	22998	11910.4	13767.4	12079.4	25798.8	24670.4	24037.6	24340.7	26126.9	<<
			536	27.3167	8.27256714E8;8.28260315E8;	999.0;467.94;	827.257								35679.9	0.632176	>>	7884.75	34057.2	35679.9	0	0	0	0	0	0	0	0	0	9003.77	4051.38	4194.65	0	0	0	3334.08	3960.74	7184.28	3166.45	11942.9	<<
			537	27.542	8.87278198E8;1.211379028E9;	999.0;908.36;	887.278								13116.6	1.48798	>>	0	13116.6	11637.2	0	0	0	0	0	0	0	0	0	0	0	0	0	0	0	0	0	0	5265.12	2655.88	<<
>0.05	>0.05	0.04713	538	27.6322	9.29476074E8;9.30479431E8;9.1546051E8;9.31482117E8;9.16464111E8;9.19447571E8;	999.0;502.26;253.3;146.95;126.77;89.28;	929.476	884.478	Spirost-5-ene-3,21-diol; (3β,25S)-form, 3-O-[α-L-Rhamnopyranosyl-(1→2)-[α-L-rhamnopyranosyl-(1→4)]-β-D-glucopyranoside] OR Spirost-5-en-3-ol; (3β,25S)-form, 3-O-[β-D-Glucopyranosyl-(1→3)-[α-L-rhamnopyranosyl-(1→4)]-β-D-glucopyranoside] OR Spirost-25(27)-en-3-ol; (3β,5β)-form, 3-O-[α-L-Rhamnopyranosyl-(1→4)-[β-D-glucopyranosyl-(1→2)]-β-D-glucopyranoside]	C45H72O17		1.04			151821	0.239943	>>	0	0	0	84038.9	93672.2	133028	0	0	0	24048.3	38532.4	27148.3	0	0	0	125754	137970	151821	38065.6	34865	27937.1	26938.3	47618.2	<<
			539	27.8125	1.241388306E9;1.242392212E9;	999.0;664.59;	1241.39								14840.9	#DIV/0!	>>	0	14840.9	12753.9	0	0	0	0	0	0	0	0	0	0	0	0	0	0	0	0	0	0	0	0	<<
			540	28.1054	8.2725708E8;8.28260071E8;	999.0;416.97;	827.257								17860.1	2.23607	>>	0	15329.3	17860.1	0	0	0	0	0	0	0	0	0	0	0	0	0	0	0	0	0	0	0	3045.86	<<
0.01671	0.02314	>0.05	541	28.4209	4.56200989E8;4.57204315E8;	999.0;178.24;	456.201								91306.4	0.0432625	>>	91306.4	55232.6	77653.3	10815.5	12928.4	11842.5	33707.9	41413.5	35721.8	8108.64	7067.68	10177.5	15487.1	18337.9	14063.4	4931.78	4695.79	6191.72	24739.5	27382.3	26381.4	24787.5	25795.4	<<
>0.05	>0.05	>0.05	542	28.4209	3.87286835E8;3.88290253E8;	999.0;167.5;	387.287								49469.5	0.0913097	>>	9313.58	6479.71	8599.61	7477.67	8374.62	7019.69	8527.62	9974.55	9118.59	8258.63	6288.72	7764.65	6024.73	9344.58	9515.57	8356.63	7915.65	8446.62	11936.5	11560.5	12005.5	12804.4	14429.8	<<
>0.05	>0.05	>0.05	543	28.6236	3.62291626E8;3.52262878E8;3.63294891E8;3.54259888E8;3.53266174E8;	999.0;255.36;193.41;70.27;42.56;	362.292								193157	0.0250288	>>	107442	103286	121832	193157	184507	190851	106596	129325	126779	159173	166857	148880	128655	192900	177923	103608	129805	123717	148751	147120	147000	151798	155868	<<
			544	28.7139	2.97171173E8;2.11097916E8;3.42164429E8;2.39092896E8;	999.0;150.3;103.87;71.13;	297.171								93235.7	0.538228	>>	87428.2	50126	81975.6	0	79355.4	2753.79	78616.2	75700.7	79293.5	76505.4	82845.2	76113.3	48364.8	76088.7	78900.3	85880.5	76950.1	77450.4	2477.92	81187.9	83312.5	81897	82287.9	<<
			545	28.8265	8.27257385E8;4.13124847E8;8.28260559E8;	999.0;741.51;502.83;	827.257								26623.9	2.23607	>>	2250.96	21124.6	26623.9	0	0	0	0	0	0	0	0	0	2257.96	0	0	0	0	0	0	0	0	0	3217.51	<<
			546	29.2321	8.25241028E8;8.27257263E8;8.26244385E8;	999.0;691.69;507.22;	825.241								20817.6	1.37277	>>	2409.15	15863.4	20817.6	0	0	0	0	0	0	0	0	0	8841.99	0	2407.15	0	0	0	0	0	2751.6	2464.06	0	<<
			547	29.57	9.29475891E8;9.30479065E8;	999.0;474.86;	929.476								13762.6	2.23607	>>	0	0	0	0	0	2151.2	0	0	0	0	0	0	0	0	0	11219	13762.6	8417.96	2514.04	0	0	0	0	<<
			548	29.7278	8.25241089E8;8.26244446E8;	999.0;481.48;	825.241								59352.8	0.405392	>>	20202.5	50719	59352.8	0	0	0	0	5903.74	12276.3	19088.5	0	0	39213.7	11404.9	11419.5	11575	11217.9	3945.82	13670.7	7605.66	16699.6	21348.8	9313.58	<<
			549	30.0658	8.2524115E8;8.26244629E8;8.27247681E8;5.87156677E8;8.88236511E8;	999.0;473.71;123.64;105.57;73.23;	825.241								93357.5	0.405824	>>	40929.5	78801.6	93357.5	4381.5	0	2097.5	5242.89	17839.2	25956.7	36758.8	0	0	88159.3	18612.9	25926.5	29765.2	31743.4	15252.8	28766	19085.9	45152	48713.5	22692.8	<<
0.01361	>0.05	>0.05	550	30.201	4.50271637E8;2.84223602E8;4.0426593E8;	999.0;784.14;497.08;	450.272								19770	0.140254	>>	19770	15655.5	19611.6	2179.17	0	0	8581.95	13082.6	8159.96	0	0	0	7329.33	10514.4	11907.1	0	2108.2	0	10267.4	12497.9	9132.93	9313.75	9269.73	<<
			551	30.539	8.25241089E8;8.26244568E8;	999.0;484.82;	825.241								29525.6	0.301049	>>	10389.9	17013.7	22494.2	4099.77	0	2327.68	0	3247.02	4420.8	29525.6	0	0	17651.2	7222.57	8474.3	23216.2	27672.3	14486.6	8400.34	4385.02	9197.14	11166.8	7925.34	<<
>0.05	0.04276	>0.05	552	30.6291	8.85262207E8;8.86265686E8;	999.0;506.56;	885.262								19396.4	0.279173	>>	3072.86	0	4625.79	11012.4	3285.85	11320.4	9296.36	11324.3	6597.45	6561.66	3164.86	0	0	0	0	7907.09	6310.56	3235.86	9238.76	9725.93	12727.8	13908.2	6597.93	<<
			553	30.9446	2.93176239E8;2.94179535E8;2.36105774E8;2.21155075E8;2.20147324E8;3.61163696E8;3.93101624E8;5.87360046E8;2.37109161E8;3.29152954E8;2.22158463E8;3.39181793E8;	999.0;177.14;98.31;75.58;26.51;24.97;16.5;13.32;11.97;11.87;10.68;7.2;	293.176								855220	0.520422	>>	758258	604682	744235	43549.6	745421	57201.6	698528	714473	736831	705592	657360	687255	551395	677561	703628	760739	701051	695665	48430.9	720717	729053	729852	834034	<<
			555	31.3502	9.01517761E8;9.02521545E8;	999.0;609.11;	901.518								13461.4	#DIV/0!	>>	0	0	0	3857.83	6328.66	3942.82	0	0	0	7975.81	3859.83	3103.86	0	0	0	4491.8	6288.75	6421.56	0	0	0	0	0	<<
>0.05	0.01842	>0.05	556	31.553	5.0729715E8;5.08300476E8;5.43273743E8;5.70292664E8;	999.0;274.71;86.85;73.81;	507.297								91840.6	0.165191	>>	0	0	0	0	0	0	17724.7	18320.7	20419	0	0	0	59697.8	59176.9	68606	0	0	0	18313	13408.9	14914.2	12207.7	16981.6	<<
			557	33.0177	9.17473328E8;9.18480713E8;	999.0;522.73;	917.473								28284.1	2.23607	>>	0	0	0	2488.81	2400.35	3964.8	0	0	0	8217.32	8935.42	0	0	0	0	25336.6	7654.07	7371.16	0	0	0	0	4555.2	<<
			558	33.2431	9.15460754E8;9.16464233E8;8.69454834E8;8.70457825E8;	999.0;476.25;298.48;143.02;	915.461								171305	0.5094	>>	0	0	0	34163.4	31294.2	51355.1	0	0	0	15462.1	27481.4	17474	0	0	0	169689	171305	91717	32623.6	27008.4	24980.5	28710.3	69504.7	<<
			559	33.3783	2.35170761E8;2.79160614E8;3.25166168E8;	999.0;418.25;262.21;	235.171								21117.9	0.567414	>>	18982.7	16274.2	17655	0	19878.7	0	16042.3	18253.9	18483.2	19239.3	21117.9	17594.7	7482.55	16220.5	17790	19910.8	17121.2	16880.4	0	17305.3	18145.4	17948	21066.9	<<
>0.05	>0.05	>0.05	560	33.4233	7.13261353E8;7.14264709E8;7.15267761E8;	999.0;409.31;93.55;	713.261								96228.9	0.105796	>>	53764	49317.8	59749.3	18166.2	11149.5	17099.2	42190.8	48245.3	39884.1	11382.5	11706.5	10701.5	57401.1	53281.7	53185.3	15759.3	13321.4	12117.4	36627.3	47176.5	48747.6	43821.7	45155.6	<<
>0.05	>0.05	>0.05	561	33.6712	7.21366394E8;7.22369812E8;7.23372498E8;6.75361023E8;	999.0;351.85;81.87;55.75;	721.366	676.374							103888	0.107878	>>	103888	80467.3	90801.4	24897.5	32970.1	42316.6	43052.6	76731.8	62143.8	18713	12896.9	20607.1	69495.3	65383	74526.8	20760.9	17964.5	13700.3	54171.2	68790	53221.5	58029.3	62254.8	<<
			562	33.829	9.43492371E8;9.15487488E8;	999.0;428.6;	943.492	898.494	Bacopasaponin C	C46H74O17		1.74			19660.2	1.39316	>>	0	0	0	3428.93	2653.65	2892.95	0	0	0	2718.83	2078.76	2270.39	0	0	0	15172.7	19660.2	18473.5	0	2766.49	0	0	2064.91	<<
0.0226	0.01842	>0.05	563	33.9191	5.05281555E8;5.06284882E8;5.4125824E8;5.682771E8;5.23292053E8;	999.0;276.42;93.62;84.34;67.87;	505.282								119917	0.230887	>>	0	0	0	0	0	0	17084	23733.3	21948.2	0	0	0	31615.2	37119	43729.8	0	0	0	17568.3	13137.7	13842.8	10876.7	19399.4	<<
>0.05	>0.05	>0.05	564	33.9642	7.13261353E8;7.14264709E8;	999.0;425.47;	713.261								17608.5	0.182392	>>	4347.69	0	4165.54	17608.5	10199	16118.2	3778.35	4501.97	3579.28	9080.72	11276.5	10314.8	4613.45	3438.94	4548.76	13447.3	12810	11320.6	6062.68	5716.3	7807.2	5003.63	5346.03	<<
>0.05	>0.05	>0.05	565	34.3472	4.74263336E8;4.75266785E8;	999.0;206.83;	474.263								66349.6	0.0681328	>>	66349.6	38251.3	45218.7	20628.4	16775.6	39343.9	40488.3	46120.2	58877	25964.6	8239.63	16280.3	28788.5	40074.1	34630.2	9486.58	9403.58	15253.3	28205.5	29133.8	28703.2	31400.5	33041.9	<<
			566	34.4825	9.11465942E8;9.59450684E8;9.12469238E8;	999.0;495.6;474.04;	911.466								15751.6	#DIV/0!	>>	0	0	0	4908.59	0	2964.87	0	0	0	0	0	0	0	0	0	7153.35	15751.6	10271.3	0	0	0	0	0	<<
>0.05	>0.05	>0.05	567	34.5951	7.21366455E8;7.22369751E8;	999.0;370.39;	721.366								18831.1	0.166607	>>	18831.1	13386.9	16199	0	0	3485.84	13077.5	15563.1	16808.5	0	0	2699.88	12745.2	16702.7	15045.1	0	2252.9	0	6624.7	10184.2	10006	8915.84	10224	<<
			568	34.7754	9.16490417E8;9.04455872E8;	999.0;840.89;	916.49								14813	2.23607	>>	0	0	0	6917.98	0	5678.92	0	0	0	3381.83	2252.58	2541.89	0	0	0	8676.66	14813	8140.58	0	0	0	0	4223.04	<<
>0.05	>0.05	>0.05	569	35.2261	5.6231604E8;5.63319458E8;4.75266815E8;	999.0;264.36;216.74;	562.316								92557.2	0.0558803	>>	92557.2	55128.9	70163.3	17080.5	9940.6	35137.4	42400.5	47980	56269.5	12604.4	4663.95	8049.31	22122.1	39680.1	29056.1	5397.69	5367.86	8032.41	26068.9	25841.1	27978.1	28641.6	29282.2	<<
>0.05	>0.05	>0.05	571	35.4288	9.13481384E8;9.14484558E8;9.15487305E8;9.16489624E8;9.03453125E8;9.81468445E8;9.30470398E8;9.04456543E8;9.85411316E8;9.82472046E8;9.31473938E8;9.05448425E8;9.5150769E8;9.86414368E8;9.55491455E8;9.06452881E8;8.68480286E8;9.8347467E8;9.56495056E8;9.87416992E8;9.974422E8;9.32476379E8;9.44494202E8;	999.0;500.07;163.24;37.2;34.58;16.92;16.19;15.7;11.37;8.54;7.96;7.93;7.84;6.35;5.59;4.14;4.09;2.86;2.85;2.58;2.2;2.17;1.7;	913.481	868.483	Spirost-5-en-3-ol; (3β,25R)-form, 3-O-[α-L-Rhamnopyranosyl-(1→2)-[α-L-rhamnopyranosyl-(1→6)]-β-D-glucopyranoside] OR Spirost-5-en-3-ol; (3β,25S)-form, 3-O-[α-L-Rhamnopyranosyl-(1→2)-[α-L-rhamnopyranosyl-(1→3)]-β-D-glucopyranoside] OR Spirost-5-en-3-ol; (3β,25S)-form, 3-O-[α-L-Rhamnopyranosyl-(1→4)-[α-L-rhamnopyranosyl-(1→6)]-β-D-glucopyranoside]	C45H72O16		1.31			4.97648e+06	0.133622	>>	60753.8	92177.9	34209.8	2.09076e+06	1.6993e+06	2.06804e+06	21975.3	99735.3	38503	1.61969e+06	1.50148e+06	1.82222e+06	106876	36252	48417.9	3.68597e+06	4.97648e+06	4.16636e+06	1.31246e+06	1.78419e+06	1.56151e+06	1.43969e+06	1.79099e+06	<<
>0.05	>0.05	>0.05	573	35.5866	8.99466003E8;9.00469482E8;9.01472473E8;8.894375E8;9.02474976E8;8.53459473E8;9.67453125E8;8.90441162E8;9.71395935E8;9.68455872E8;8.91432617E8;9.37491943E8;9.72399109E8;	999.0;493.63;156.57;33.89;32.71;27.07;19.2;16.33;11.2;10.2;9.28;7.93;6.93;	899.466	854.467	Spirost-5-en-3-ol; (3β,25R)-form, 3-O-[α-L-Rhamnopyranosyl-(1→2)-[β-D-xylopyranosyl-(1→4)]-β-D-glucopyranoside]	C44H70O16		0.42			1.45604e+06	0.262715	>>	2801.06	2315.58	0	669283	647618	861939	3470.92	2817.73	6210.5	394416	417786	479786	2231.23	0	0	1.25582e+06	1.45604e+06	987589	398452	377078	390961	399117	651084	<<
0.00122	0.01842	>0.05	575	35.9247	4.31265747E8;4.32269135E8;	999.0;190.76;	431.266								47474.7	0.195022	>>	41878.2	47474.7	41105.4	5087.77	3645.84	5669.75	12301.4	18320.4	10140.5	2129.9	0	2819.87	5921.73	5205.77	5671.75	6914.69	5653.75	6234.72	9093.59	13403.6	10511.5	8288.63	9508.57	<<
>0.05	>0.05	>0.05	576	36.1725	5.6231604E8;5.63319458E8;	999.0;267.02;	562.316								109713	0.0755155	>>	109713	44686.4	74120.1	15012	10876.2	42131.9	30818.1	39665.6	48974.7	5210.77	2544.89	5651.75	16065.9	28359.7	19861.2	4491.8	8070.64	12372.7	24536.2	24806.6	26753.5	29528.1	26589	<<
			578	36.8034	9.97502563E8;9.98505859E8;9.99508972E8;	999.0;536.71;169.02;	997.503								279518	0.341707	>>	0	0	0	98796.4	37013.3	80185.3	0	0	0	25927.8	47630.8	24090.9	0	0	0	220103	279518	106819	41737.1	48212.8	43905	43600	83958.1	<<
>0.05	>0.05	>0.05	579	37.0287	4.76279083E8;4.7728241E8;5.44266602E8;4.78285492E8;5.76204407E8;4.08179932E8;9.53565247E8;	999.0;248.91;21.65;21.27;10.95;7.93;5.45;	476.279								774693	0.0778294	>>	709109	445493	543560	472067	451953	774693	369675	499225	602101	626487	272007	423084	375669	469574	410118	472601	578286	619959	445867	446834	493707	509476	530186	<<
>0.05	>0.05	>0.05	580	37.209	4.31244659E8;4.32248016E8;	999.0;225.59;	431.245								45992.6	0.181752	>>	0	0	0	0	0	0	4025.82	5246.76	5836.74	0	0	0	6468.71	8587.62	12528.7	0	0	0	5766.74	4660.79	5047.77	3664.84	5910.74	<<
>0.05	>0.05	>0.05	581	37.2766	6.21438293E8;6.11409485E8;	999.0;92.3;	621.438								41247.3	0.203583	>>	38158.1	27858.4	41247.3	28881.3	21978.3	28099.8	22948.2	31170.9	30128.3	26639.8	22151	30234.6	22763.9	17345.2	40020	29629.2	35276.4	38228.5	26818.2	22910.5	30388	20982.1	34599.8	<<
>0.05	>0.05	>0.05	583	37.7723	9.39460815E8;9.40464294E8;9.4146521E8;	999.0;502.36;129.19;	939.461								95488.8	0.28143	>>	0	0	0	32657.1	16386.9	23308.3	0	0	0	10119.1	15850.4	10293.7	0	0	0	95488.8	80280.7	58536.7	13426.1	12994.9	13451.8	13193	22806.6	<<
0.00793	0.04572	>0.05	584	37.8174	5.59313416E8;5.60316833E8;6.9938208E8;7.00385559E8;5.61319641E8;5.13307922E8;	999.0;298.82;118.04;45.23;44.48;43.02;	559.313								171000	0.0764542	>>	171000	151560	166604	36387.6	53923.2	48346.1	66334.8	115319	101037	23111.5	13450.3	25949.8	106697	101952	103346	26408.8	21537.5	18086	90912.8	108956	93024.8	96400.5	103595	<<
>0.05	>0.05	>0.05	585	37.885	4.76279114E8;4.77282532E8;5.44266663E8;4.08179871E8;	999.0;236.8;20.37;7.55;	476.279								627558	0.0701262	>>	402488	226732	336943	313518	316991	627558	152130	288911	290007	190752	80834.5	152255	125027	176479	130663	183772	378319	323300	216810	214615	237421	245624	249968	<<
			586	38.1329	9.41476563E8;9.42479675E8;	999.0;543.91;	941.477								17283.3	2.23607	>>	0	0	0	4389.8	2340.9	3162.86	0	0	0	0	0	0	0	0	0	13760.2	17283.3	8773.35	0	0	0	0	2968.87	<<
>0.05	>0.05	>0.05	587	38.2005	5.64331787E8;5.65335022E8;5.66337952E8;6.3626239E8;4.56201263E8;	999.0;294.56;36.66;12.13;6.08;	564.332								602325	0.0865153	>>	602325	390310	468430	326622	276279	549445	298644	355976	392204	320761	132556	240746	225404	306814	246818	262432	350255	395909	268919	280376	309918	319168	330411	<<
0.02828	>0.05	>0.05	588	38.6061	5.59313416E8;5.60316895E8;	999.0;297.17;	559.313								45331.6	0.065938	>>	45331.6	25382.5	43855.6	3539.18	3458.68	8290.89	14722.4	22115.3	22128.6	0	0	3291.71	15880.8	20704.9	17827.9	2235.22	6694.73	4099.73	13771.2	15557.6	16022.4	15362.4	16438.7	<<
			589	39.1244	7.67423523E8;7.68426941E8;7.6942981E8;7.57395142E8;	999.0;436.23;103.82;40.28;	767.424								302146	0.348067	>>	0	0	0	65405	53739.3	73739.1	0	0	0	26920.6	24525.4	51875.9	0	0	0	233004	302146	257695	42912.4	45464.6	45359.9	61674.3	90021.7	<<
>0.05	>0.05	>0.05	590	39.2145	5.64331848E8;5.65335083E8;5.66337891E8;6.32319336E8;5.54303101E8;5.05313934E8;	999.0;297.39;31.55;19.87;14.61;6.64;	564.332								783024	0.0666097	>>	579497	303555	444188	362739	339684	783024	267639	333636	387865	189788	88811.3	182655	174448	249889	192128	196460	398758	388887	272515	269043	302804	310711	303726	<<
			591	39.2145	7.54411377E8;7.55414307E8;	999.0;227.74;	754.411								41928.4	0.33191	>>	0	0	0	0	0	3017.86	0	0	0	2015.91	3103.86	0	0	0	0	41928.4	20322.5	14025.2	5325.76	3052.86	3228.86	6629.7	5833.74	<<
0.04578	0.04442	>0.05	593	39.4398	7.34426453E8;7.35429688E8;	999.0;383.07;	734.426								18160.4	0.171978	>>	2381.89	2931.87	2408.89	0	0	0	11162.3	8576.67	6702.7	0	0	0	9974.52	17778.2	15790.3	0	0	0	2696.88	3892.83	4423.8	3545.84	3737.83	<<
>0.05	>0.05	>0.05	594	39.868	4.52279083E8;4.53282349E8;5.20266785E8;2.55233353E8;5.5220459E8;	999.0;226.12;19.37;11.68;11.29;	452.279								593676	0.0670043	>>	410810	246008	314249	302973	325424	593676	255435	364103	366604	240342	111413	192415	214469	293375	225791	215859	356487	312875	252109	264936	278061	287439	299326	<<
0.02089	>0.05	>0.05	595	40.7919	5.61329163E8;5.62332153E8;	999.0;316.9;	561.329								21105.3	0.1094	>>	5772.92	4218.63	5659.67	4888.38	10183.9	5803.19	2957.24	4075.12	3123.22	2667.28	0	2397.82	3076.35	3353.62	3433.68	3394.63	3663.11	2721.95	4714.6	5064.12	4516.41	3961.87	5292.58	<<
			596	40.882	7.69439026E8;7.70442566E8;	999.0;440.73;	769.439								61065.2	#DIV/0!	>>	0	0	0	0	0	0	0	0	0	0	2547.14	0	0	0	0	16679.5	7528.36	5059.48	0	0	0	0	0	<<
			597	41.513	6.74405334E8;7.34426147E8;6.75408569E8;	999.0;532.6;383.55;	674.405								16809.3	0.560188	>>	3523.84	4048.82	3478.84	0	0	0	9397.26	10535.9	7870.44	0	0	0	7520.76	16809.3	10957.5	0	0	0	0	3036.86	3055.86	3081.86	3262.85	<<

## Sheet: Table S5; LCMS2020
Supplemental Table S5: relative level of compounds detected by untargeted LCMS of semi-polar non-volatiles extracts of the asparagus spear samples in 2020																						WEEK	20	20	20	20	20	20	23	23	23	23	23	23	20	20	20	20	20	20	23	23	23	23	23	23	20	20	20
Compounds are sorted on retention time (column E).																						VARIETY	Avalim	Avalim	Avalim	Avalim	Avalim	Avalim	Avalim	Avalim	Avalim	Avalim	Avalim	Avalim	Gijnlim	Gijnlim	Gijnlim	Gijnlim	Gijnlim	Gijnlim	Gijnlim	Gijnlim	Gijnlim	Gijnlim	Gijnlim	Gijnlim	Grolim	Grolim	Grolim
																						TYPE	green	green	green	white	white	white	green	green	green	white	white	white	green	green	green	white	white	white	green	green	green	white	white	white	green	green	green
FDR ADJUSTED P VALUES				COMPOUND MASS CLUSTER INFORMATION							COMPOUND ANNOTATION INFORMATION											REP	3	2	1	2	3	1	3	1	2	2	1	3	1	3	2	3	1	2	1	3	2	3	1	2	1	3	2
WEEK WHITE t-test	WEEK GREEN t-test	VARIETY WHITE anova	VARIETY GREEN anova	clusterId	R.T. (min)	mass list	(relative)intensity list	SIM mass	calculated [M-H]-	calculated monoisotopic mass	Putative ID	FORMULA	level of identification	ppm	class	Database/reference	in-source fragments	Indicative masses	MS/MS fragmanets	max value	RSD in QCs	QUANT_START	F029494	F029502	F029511	F029491	F029497	F029516	F029500	F029505	F029513	F029493	F029510	F029518	F029490	F029501	F029514	F029487	F029522	F029525	F029482	F029486	F029526	F029483	F029519	F029524	F029485	F029492	F029506
>0.05	>0.05	>0.05	>0.05	1	1.55143	1.56963257E8;2.7094397E8;2.00953171E8;3.14933655E8;2.01984741E8;1.48950058E8;1.42984039E8;3.82908813E8;3.13949585E8;	999.0;414.67;200.43;125.57;50.77;50.23;47.38;44.06;33.1;	156.963												195792	0.0124894	>>	154831	156989	162012	168054	160929	158584	157360	152787	165537	166391	173330	175665	162695	168647	156788	164260	177463	167392	173131	166761	188694	164239	160357	180656	169913	175662	170837
0.00852	0.00297	>0.05	>0.05	2	1.58836	2.72959473E8;1.58978867E8;3.86940063E8;2.74956909E8;2.7396048E8;1.30983994E8;5.00920837E8;3.88937683E8;3.87940948E8;2.88937012E8;1.59979706E8;1.60976379E8;4.02917633E8;5.01921631E8;5.02918121E8;1.14989037E8;5.16898132E8;1.74956375E8;4.40882446E8;4.7292569E8;2.7094397E8;2.75957672E8;4.01065857E8;1.32981522E8;2.74962769E8;3.84924377E8;2.44964493E8;5.03919128E8;3.56920959E8;1.31984741E8;3.8993808E8;…	999.0;609.73;285.83;276.43;268.72;189.07;131.02;113.93;111.83;104.36;90.84;85.0;84.89;65.04;63.16;58.67;54.67;49.3;41.72;35.53;32.29;27.92;24.6;24.23;24.17;23.74;23.18;23.04;22.4;22.21;20.43;19.51;19.06;18.76;17.77;16.99;16.23;15.89;14.82;14.56;13.5;12.72;11.75;11.61;10.93;10.86;10.41;9.63;9.45;9.34;9.12;8.95;8.83;7.91;7.81;7.68;7.51;7.17;7.09;7.07;6.82;6.1;6.03;6.0;5.9;5.18;5.13;5.11;5.1;5.06;4.…	272.959												6.38954e+06	0.134782	>>	5.00464e+06	5.00959e+06	5.02979e+06	3.22916e+06	2.84626e+06	2.90792e+06	6.08677e+06	5.85065e+06	5.68114e+06	3.06214e+06	3.36564e+06	3.93239e+06	5.18104e+06	5.20231e+06	5.09538e+06	3.26233e+06	2.96287e+06	2.97004e+06	5.45884e+06	6.16485e+06	5.16022e+06	4.91204e+06	3.38364e+06	3.36984e+06	5.43669e+06	4.7212e+06	4.59129e+06
>0.05	>0.05	>0.05	>0.05	7	1.78021	1.7310466E8;2.57066101E8;3.41027679E8;4.24989197E8;5.08950714E8;1.54062439E8;5.92912292E8;6.76873779E8;7.60835083E8;5.10948853E8;4.26987396E8;6.38917664E8;3.43025787E8;5.94910034E8;7.22879272E8;8.44796509E8;1.74108032E8;8.06840759E8;6.78871704E8;5.54956238E8;2.58069611E8;4.70994873E8;3.22210114E8;2.59064209E8;8.90802246E8;3.42030914E8;3.87033081E8;3.03071716E8;7.62833008E8;4.25992523E8;5.09954285…	999.0;812.0;476.98;408.86;306.49;201.15;181.19;129.83;78.29;76.6;75.21;66.8;59.49;55.06;52.97;51.49;49.91;49.6;49.4;49.07;48.38;47.04;45.65;44.16;37.12;36.82;36.57;33.79;33.63;33.06;26.79;26.74;25.99;25.93;24.11;23.06;22.96;22.74;22.63;20.69;20.52;20.3;19.3;18.6;17.7;17.62;17.46;17.29;17.08;16.72;16.22;15.88;15.58;14.96;13.24;13.12;12.47;12.46;12.25;12.15;11.87;11.79;11.74;11.69;11.66;11.06;10.84…	173.105	173.105	174.112	L-Arginine	C6H14N4O2	2	2.79396	amino acid			128.96 (loss of COOH), 154.06 (loss of NH2)		5.37615e+06	0.107044	>>	3.9866e+06	3.62211e+06	2.73772e+06	2.35183e+06	1.47543e+06	1.73347e+06	5.16678e+06	2.41591e+06	2.45376e+06	1.90935e+06	2.90661e+06	2.68961e+06	3.41629e+06	3.41132e+06	3.45066e+06	2.22872e+06	2.6058e+06	2.33716e+06	2.78413e+06	3.08769e+06	1.93303e+06	3.54529e+06	1.76318e+06	1.63823e+06	2.28265e+06	4.27977e+06	3.51834e+06
>0.05	>0.05	>0.05	>0.05	8	1.79633	2.9688266E8;3.80844208E8;4.64805847E8;5.48767273E8;2.12921265E8;6.32729004E8;2.98880798E8;7.16690308E8;3.82842316E8;4.66803986E8;5.50765259E8;8.00651611E8;6.34726807E8;7.18688293E8;8.84613098E8;8.02649719E8;1.30957901E8;8.86611328E8;9.6857489E8;2.14919357E8;9.70572815E8;2.97886169E8;3.81847626E8;3.78828613E8;1.052536499E9;4.65809326E8;1.05453418E9;5.52763123E8;5.49770752E8;6.36724487E8;7.20686157…	999.0;733.52;528.49;413.92;396.2;297.46;212.13;210.38;209.92;177.76;173.36;157.08;139.56;109.95;103.92;98.42;85.56;73.55;59.1;51.5;45.12;33.89;33.52;31.35;30.9;29.38;27.09;26.96;23.56;22.7;22.57;21.87;21.79;20.56;20.15;17.86;17.51;17.44;16.25;15.49;14.66;13.93;13.5;12.29;10.36;9.08;9.03;8.81;8.32;8.24;8.23;8.12;8.03;7.69;6.95;6.44;6.3;6.23;6.09;5.47;5.33;5.15;5.12;5.05;4.67;4.61;4.33;4.21;3.95;3.…	296.883												6.2686e+06	0.062426	>>	4.55288e+06	5.11254e+06	5.22086e+06	5.35608e+06	5.52494e+06	5.57841e+06	4.09742e+06	5.86818e+06	5.56213e+06	5.17272e+06	4.61248e+06	4.86417e+06	4.90745e+06	5.08064e+06	5.28583e+06	4.84711e+06	4.78897e+06	4.61101e+06	5.37001e+06	5.35359e+06	5.63425e+06	5.11695e+06	5.47965e+06	5.36013e+06	5.51477e+06	3.82423e+06	4.74786e+06
>0.05	>0.05	>0.05	>0.05	10	1.86057	1.94103668E8;3.62026703E8;4.2123111E8;2.80151886E8;2.94167542E8;1.9510701E8;6.13911255E8;4.4598819E8;5.11132233E8;6.79055237E8;5.2994989E8;2.78065063E8;8.46978027E8;4.22234344E8;9.30939453E8;3.6402475E8;7.63016479E8;9.12121887E8;5.70336487E8;5.05192688E8;5.43148438E8;7.4419873E8;3.63029907E8;6.81052246E8;	999.0;138.19;115.47;87.42;84.93;69.76;53.11;33.44;30.37;30.23;21.8;19.15;18.29;16.72;14.96;14.37;10.38;10.15;9.83;9.15;8.88;8.79;7.52;6.89;	194.104												869675	0.219458	>>	745815	779205	553120	406483	489128	404561	585799	616421	705544	373713	343514	331118	615337	611533	484385	500774	372643	352051	691626	793829	451695	451523	441194	249504	776681	645016	550896
>0.05	0.001	>0.05	>0.05	11	1.92819	1.45062195E8;1.27051628E8;3.29087463E8;2.911315E8;2.88060883E8;1.09041077E8;4.99097321E8;3.30090637E8;5.13112854E8;2.92134888E8;5.02156952E8;3.31085571E8;4.1304892E8;5.40112671E8;4.53103882E8;1.83018036E8;	999.0;62.33;33.13;28.57;3.26;3.21;2.59;2.48;2.11;2.06;1.76;1.73;1.65;1.56;0.77;0.39;	145.062												8.15278e+06	0.0529721	>>	7.23451e+06	7.68832e+06	7.09986e+06	6.13297e+06	5.98221e+06	5.87705e+06	2.1545e+06	4.01495e+06	2.49891e+06	6.48429e+06	5.2619e+06	5.46402e+06	6.25196e+06	5.75194e+06	6.21184e+06	5.37147e+06	6.09759e+06	5.86405e+06	4.84184e+06	4.48236e+06	3.91623e+06	6.40371e+06	4.12862e+06	5.1214e+06	5.73601e+06	6.64003e+06	6.81722e+06
>0.05	>0.05	>0.05	>0.05	15	2.05529	1.46046158E8;1.47049469E8;1.57062195E8;3.3712619E8;4.99178955E8;8.68237E8;1.172395508E9;1.099373779E9;1.210355713E9;8.69240356E8;	999.0;53.45;7.2;2.69;1.95;1.29;0.69;0.65;0.56;0.41;	866.295												1.07544e+07	0.0565088	>>	6.22067e+06	6.73051e+06	5.92378e+06	7.61689e+06	7.92577e+06	7.77672e+06	5.40913e+06	5.71956e+06	4.90534e+06	6.61812e+06	7.88989e+06	6.87888e+06	8.0445e+06	6.73839e+06	7.23077e+06	8.85896e+06	7.35549e+06	7.67387e+06	9.33445e+06	8.36182e+06	1.02748e+07	7.33342e+06	7.98245e+06	6.25009e+06	6.88104e+06	6.66809e+06	6.48499e+06
>0.05	0.00292	>0.05	>0.05	18	2.0703	1.32030548E8;4.74147614E8;1.95051315E8;1.3303389E8;4.75150909E8;1.15004028E8;4.46152344E8;1.82046188E8;1.60061844E8;4.60168243E8;5.70181519E8;3.12094269E8;2.39077621E8;3.62109863E8;4.82129211E8;2.28064697E8;1.208411865E9;2.03104126E8;5.15210327E8;1.96054672E8;3.55088745E8;4.45168274E8;4.08128479E8;6.97205994E8;5.45220947E8;6.71229919E8;2.31098999E8;9.12299377E8;4.59184235E8;5.42184875E8;5.0217861…	999.0;237.77;175.84;37.12;35.38;26.65;15.91;12.49;12.1;11.86;10.42;7.85;7.02;6.99;6.9;6.42;6.41;6.27;5.9;5.79;5.4;4.69;4.66;4.51;4.06;3.65;3.64;3.53;3.46;3.45;3.36;3.19;2.75;2.72;2.39;2.36;2.25;2.1;1.93;1.91;1.79;1.72;1.66;1.57;1.34;1.21;1.14;1.03;0.98;0.88;0.73;0.69;0.65;0.64;0.62;0.61;0.6;0.59;0.58;0.57;0.54;0.52;0.51;	132.031	132.031	133.038	L-aspartic acid	C4H7NO4	2	2.36369	amino acid			113.02 (loss of NH2)		1.10348e+07	0.0623364	>>	6.20374e+06	6.14312e+06	4.60211e+06	3.30763e+06	2.91101e+06	2.70742e+06	1.05363e+07	9.81201e+06	9.63803e+06	3.09641e+06	1.78472e+06	2.81898e+06	4.99923e+06	4.80199e+06	4.43457e+06	2.83343e+06	2.84705e+06	2.80365e+06	5.13868e+06	6.56762e+06	4.83933e+06	4.44128e+06	2.30736e+06	3.72496e+06	5.77993e+06	4.95936e+06	5.11397e+06
0	0	0	0	21	2.1149	1.205723877E9;1.113632935E9;1.205530273E9;6.66353027E8;9.5248468E8;1.112849365E9;1.180823486E9;9.52426392E8;1.125886353E9;9.52772888E8;9.52813782E8;1.322093628E9;1.248354248E9;1.112297852E9;1.11356604E9;1.075337891E9;1.113006958E9;1.113528442E9;1.061424438E9;1.035014648E9;1.137733398E9;1.084786621E9;1.138400269E9;1.322023438E9;1.100958252E9;1.205879517E9;1.084894409E9;5.54989136E8;1.247150391E9;1…	999.0;572.31;339.91;311.3;306.35;202.76;157.05;142.34;132.45;112.17;104.29;101.15;92.73;92.47;90.48;89.96;77.57;68.54;66.44;62.09;61.03;59.43;58.95;48.54;46.42;40.6;33.35;31.39;30.32;29.41;28.54;22.85;7.89;0.0;0.0;0.0;0.0;0.0;0.0;0.0;0.0;0.0;0.0;0.0;0.0;0.0;0.0;0.0;0.0;0.0;0.0;0.0;	1205.72												389154	0.774649	>>	0	0	0	0	0	31166.8	19065.3	18729.9	12577.8	0	0	10848.5	0	0	32942.1	0	6517.99	4322.94	0	10452.7	26841.5	46875.8	26642.7	12633.2	0	0	17262.2
>0.05	0.001	>0.05	>0.05	22	2.12973	3.87115143E8;3.41109558E8;1.79056366E8;6.83226563E8;7.29231934E8;3.88118439E8;2.23046356E8;1.61045776E8;3.42112854E8;6.84229858E8;7.30235474E8;4.3110495E8;1.19035286E8;1.3103537E8;5.65163269E8;6.85231689E8;7.31237366E8;9.5014137E7;1.025344238E9;1.2502475E8;4.30120911E8;5.66166687E8;7.27216492E8;4.32108337E8;1.0263479E9;3.77086365E8;1.02028023E8;4.26126068E8;7.72237915E8;1.027349487E9;5.67168213E8;	999.0;736.75;617.41;277.79;231.45;140.99;105.97;103.38;97.94;71.1;57.38;46.91;39.85;38.97;33.37;15.79;13.29;10.95;10.74;7.49;7.0;5.58;5.29;5.24;4.32;3.83;2.75;2.01;1.97;1.51;1.04;	387.115	341.115	342.122	Sucrose/ alpha, alpha-Trehalose	C12H22O11	3	18.1501	saccharide			387.11 (formic acid adduct), 179.06 (loss of hexose)		3.22981e+07	0.00914218	>>	2.79986e+07	2.5881e+07	2.50761e+07	2.7009e+07	2.81688e+07	2.902e+07	2.18952e+07	1.74624e+07	2.1179e+07	2.52772e+07	2.33483e+07	2.46035e+07	2.59708e+07	2.50847e+07	2.59426e+07	3.067e+07	2.56502e+07	3.157e+07	2.14556e+07	2.31617e+07	2.39183e+07	2.79807e+07	2.75149e+07	2.77826e+07	2.84889e+07	2.57335e+07	2.87707e+07
0	0	0	0	24	2.15959	1.99998047E8;9.52700745E8;1.113295776E9;6.66380615E8;5.35901367E8;1.349049805E9;1.113442993E9;4.56621246E8;3.9372052E8;1.113476807E9;1.112976807E9;2.04106964E8;1.182458496E9;1.041195801E9;1.061480957E9;1.177973633E9;1.080983032E9;1.202024658E9;1.102300049E9;9.9174707E8;3.7747998E8;1.112813843E9;1.084422729E9;1.269423096E9;1.113600952E9;1.159054688E9;4.56644775E8;1.73305237E8;1.134829712E9;8.55169…	999.0;300.23;205.22;182.04;149.35;109.61;107.8;106.77;95.31;82.7;80.67;78.65;78.19;76.51;73.77;66.26;57.52;55.34;54.62;54.08;52.86;51.39;50.85;49.83;49.46;49.44;47.58;47.51;44.59;41.88;41.42;39.48;39.35;39.24;38.53;31.24;26.44;25.43;21.48;17.36;	199.998												433018	1.54919	>>	0	0	0	0	0	38902.4	4.69339e+06	600468	69795.4	0	172387	0	0	0	52263.9	0	157601	163488	0	0	40950.7	3.98108e+09	6898.65	51944	0	0	0
0.00198	0.00439	>0.05	>0.05	25	2.17454	5.49168457E8;7.11221558E8;8.73273987E8;1.035328613E9;7.12225037E8;1.007333252E9;5.03162842E8;5.50171509E8;8.74278015E8;8.45279785E8;6.65216064E8;1.036331909E9;1.169386841E9;8.27268677E8;8.91285583E8;1.008336609E9;1.19738208E9;1.053338867E9;5.93158142E8;9.89322021E8;7.55211121E8;7.13226746E8;9.28280701E8;1.170389526E9;8.75282898E8;7.41232056E8;1.215392212E9;8.46283203E8;9.17264832E8;1.090334106E9;…	999.0;852.23;507.31;255.66;203.27;201.23;185.01;167.61;157.08;127.9;108.09;100.03;99.36;97.57;85.91;81.75;67.97;63.57;62.75;54.52;49.75;48.9;44.44;43.16;42.22;40.58;39.78;37.72;37.67;35.76;35.68;32.54;30.12;29.72;27.87;27.58;27.05;26.14;25.01;21.84;21.74;20.99;20.31;20.03;19.11;18.93;17.89;17.64;16.77;15.98;15.04;15.0;14.89;14.39;14.38;14.04;13.93;11.11;11.02;10.49;9.87;9.31;9.23;8.88;8.4;8.12;7.…	549.168	503.168	504.176	Raffinose | Planteose	C18H32O16	3	13.2862	saccharide	Asparagus		341.11 (loss of hexose), 179.06 (loss of 2 hexose		3.8313e+06	0.269317	>>	1.11755e+06	1.86717e+06	4.71361e+06	3.08339e+06	2.37591e+06	353389	56596.7	32935.1	88515.5	121044	237690	590282	1.78047e+06	1.75505e+06	2.14343e+06	1.77585e+06	3.23417e+06	1.02782e+06	630142	639761	905906	409942	1.05376e+06	149101	461766	1.20467e+06	1.41216e+06
0.001	0.001	>0.05	>0.05	27	2.21964	2.62057251E8;6.04174316E8;6.0517749E8;5.07157593E8;5.2512207E8;3.60034363E8;2.63060547E8;1.58046188E8;9.46291504E8;3.83120087E8;2.02035995E8;5.22087524E8;5.00126617E8;6.06179138E8;9.6045761E7;4.54121094E8;5.76179138E8;9.47295044E8;5.26124146E8;5.08161194E8;5.05178436E8;7.02151367E8;2.18067337E8;4.49152039E8;1.16071983E8;2.19051422E8;2.05035736E8;4.01130646E8;3.27093811E8;3.6103772E8;9.25167969E8;…	999.0;991.51;225.16;155.92;138.17;125.77;89.02;87.09;74.55;59.65;56.51;54.85;42.12;41.45;39.47;33.94;28.83;24.01;22.18;21.47;18.64;18.56;16.46;15.37;14.77;12.95;12.39;11.95;11.91;9.63;9.45;8.2;8.09;7.34;6.74;6.66;6.41;5.71;5.56;5.06;4.77;4.48;4.33;4.13;4.04;3.87;3.85;3.81;3.56;3.24;3.08;3.03;2.81;2.8;2.7;2.64;2.62;2.61;2.56;2.51;2.49;2.45;2.21;2.15;2.11;2.09;2.04;2.0;1.9;1.77;1.75;1.75;1.42;1.34;	604.174												9.182e+06	0.0950214	>>	3.09232e+06	3.59542e+06	2.88892e+06	1.60658e+06	1.60342e+06	1.75218e+06	8.21682e+06	5.31645e+06	8.17527e+06	2.82674e+06	2.60498e+06	2.87418e+06	3.97302e+06	3.81753e+06	3.59147e+06	1.91082e+06	1.64155e+06	1.97507e+06	4.10417e+06	6.37552e+06	4.98205e+06	3.73595e+06	3.48875e+06	3.54495e+06	3.39643e+06	4.01032e+06	3.55172e+06
0	0	0	0	32	2.2973	4.62775482E8;1.346918457E9;1.346667603E9;1.11289209E9;1.031298828E9;1.125640869E9;	999.0;372.27;183.38;120.73;98.25;73.69;	462.775												66538.4	1.54919	>>	0	0	0	0	0	0	0	0	0	0	0	0	0	0	0	1.38255e+08	15861.8	0	0	0	2272.91	0	0	8275.35	0	0	373673
>0.05	0.031	>0.05	>0.05	31	2.2973	9.696035E7;2.0604953E8;4.040448E8;3.56990692E8;7.09114685E8;5.43090576E8;4.39076996E8;1.19017441E8;3.0402655E8;6.41063416E8;4.05047852E8;2.88987579E8;5.44094177E8;4.06040039E8;5.45087036E8;8.03120605E8;9.18229248E8;6.42065857E8;	999.0;698.83;403.77;321.05;215.38;204.34;161.61;85.28;83.14;56.16;41.93;37.45;31.75;27.98;21.46;15.47;12.72;10.23;	96.9604												1.24455e+06	0.278048	>>	1.32184e+06	1.14665e+06	700674	289031	167725	212896	85156.8	363826	154505	254467	167409	218386	420608	304277	216304	219461	249677	167383	219834	200318	75034.5	407320	150960	158598	353267	320499	158932
0	0	0	0	36	2.31267	4.35055267E8;8.26137634E8;7.79083435E8;4.36058411E8;1.086168091E9;8.2714032E8;7.80086731E8;	999.0;201.81;135.1;102.71;54.17;53.12;31.65;	435.055												308525	0.46835	>>	23779.2	38533.6	25141.9	77771.5	57684.8	25090.4	45121.3	40027.6	26246.5	34832	50042.3	31619.2	78021.1	82371.7	49540.5	88751	45867.8	71087	123245	103044	120582	350147	86877.7	106509	50645.3	44600.6	74738.1
>0.05	>0.05	>0.05	>0.05	34	2.31267	3.230289E8;6.30113281E8;4.99061371E8;3.62050781E8;4.57050629E8;5.28115112E8;	999.0;126.51;57.72;56.13;50.42;29.06;	323.029												156005	0.226881	>>	36987.5	33591.3	37736.8	26635.8	0	1544.06	40197.7	40479.5	30131.9	0	0	16010.1	59642.7	55336	33226.3	183099	0	0	32787.8	53063.2	36461.7	27520	11660.9	0	198173	85027.3	99732.2
>0.05	>0.05	>0.05	>0.05	37	2.32793	1.33014465E8;3.06076874E8;1.15003906E8;5.66106995E8;4.04054077E8;3.07080353E8;1.34017838E8;6.64084473E8;2.72089203E8;3.08072784E8;5.67110657E8;9.5014099E7;6.13161133E8;3.38066742E8;7.11138489E8;4.05057373E8;4.06049744E8;5.98096985E8;8.09115906E8;6.40144165E8;5.68104858E8;6.65087891E8;9.07093506E8;9.71169312E8;6.14165039E8;4.36044037E8;1.069146362E9;2.54078583E8;2.88066284E8;5.96117432E8;2.6707244…	999.0;394.58;285.29;93.89;80.75;38.58;37.22;15.1;14.63;13.51;12.15;11.11;9.68;8.84;6.68;6.44;3.47;3.37;2.84;2.66;2.37;2.22;2.19;1.92;1.89;1.84;1.81;1.79;1.71;1.65;1.39;1.21;1.2;1.0;0.94;0.78;0.78;0.7;	133.014	133.014	134.022	3,3-Dimethyl-1,2-dithiolane	C5H10S2	2	-4.91366	S compound				133.01, 115.00, 71.01, 66.13	7.66539e+06	0.0800561	>>	3.31315e+06	3.0981e+06	3.46041e+06	7.01862e+06	6.33892e+06	6.52439e+06	2.62977e+06	3.10953e+06	3.04127e+06	5.85792e+06	5.54641e+06	5.98292e+06	4.47245e+06	4.76495e+06	4.0812e+06	6.6274e+06	7.18735e+06	6.82941e+06	4.37509e+06	4.14658e+06	1.68677e+06	6.64954e+06	6.46925e+06	7.33178e+06	3.90601e+06	4.03147e+06	4.5635e+06
0.01372	0.001	>0.05	>0.05	44	2.62243	2.59022858E8;5.19053406E8;3.56999786E8;4.54977081E8;7.79083435E8;6.17030273E8;5.20056458E8;2.60026123E8;5.52954224E8;7.15007507E8;3.58003265E8;1.99001587E8;3.00049377E8;8.77061035E8;7.80087036E8;5.21057617E8;4.8904245E8;1.039114746E9;5.6007959E8;6.18033875E8;8.12984924E8;4.55980469E8;9.7503833E8;7.81088318E8;6.91067139E8;1.040118164E9;7.49072937E8;9.10962463E8;1.137092041E9;8.78064148E8;7.1601098…	999.0;501.02;394.82;146.77;84.78;77.58;61.68;59.76;26.82;24.96;21.15;17.62;15.81;15.11;14.37;13.35;13.22;11.68;9.92;8.13;7.68;6.91;5.66;4.39;4.37;3.14;3.06;2.81;2.79;2.75;2.7;2.42;2.34;1.88;1.76;1.49;1.38;1.29;	259.023	259.023	260.03										7.4462e+06	0.0547203	>>	2.68427e+06	3.04835e+06	3.03525e+06	4.92658e+06	4.6225e+06	4.47938e+06	6.23953e+06	6.04286e+06	5.77183e+06	5.35642e+06	6.08062e+06	5.40397e+06	2.82715e+06	3.49649e+06	2.85959e+06	5.27474e+06	5.17891e+06	5.6047e+06	4.86079e+06	3.73335e+06	3.95818e+06	6.92743e+06	6.3186e+06	6.17899e+06	3.5396e+06	3.19928e+06	3.34126e+06
0.01435	0.00178	>0.05	>0.05	47	2.65497	1.91019974E8;4.51050171E8;3.17055237E8;1.92023285E8;1.1098558E8;1.29019623E8;1.84985962E8;2.88997009E8;2.89033447E8;4.52053711E8;5.77085449E8;1.73009476E8;3.86974152E8;4.45016235E8;4.81061005E8;3.18058533E8;4.92077026E8;1.5499884E8;2.70011444E8;5.49063782E8;2.68983734E8;3.77013306E8;2.10008072E8;2.75017761E8;3.19050934E8;5.49027649E8;2.03020035E8;6.86053223E8;2.08962433E8;5.78088928E8;4.21039551E…	999.0;145.97;75.39;63.59;30.29;27.77;25.49;20.6;18.59;15.46;15.09;11.31;10.9;6.77;6.14;5.94;5.71;4.94;4.68;4.56;4.07;3.33;2.8;2.79;2.48;2.47;2.39;2.32;2.13;1.97;1.71;1.69;1.69;1.65;1.61;1.54;1.53;1.5;1.49;1.45;1.36;1.35;1.26;1.23;1.15;1.08;1.06;0.97;0.86;0.84;0.83;0.78;0.76;0.57;	191.02	191.02	192.027	(iso)citric acid		3	1.30429	carboxylic acid	https://www.mzcloud.org/DataViewer#Creference7183#T11359#c#2631550		111.01 (loss of 2 H2O and CO2), 85.03 (loss of 2 CO2 and H2O)		6.76309e+06	0.142682	>>	3.85457e+06	4.08382e+06	3.569e+06	1.72242e+06	1.47217e+06	1.36636e+06	6.56061e+06	6.10956e+06	5.04126e+06	1.57245e+06	1.7431e+06	2.08807e+06	4.06719e+06	4.66299e+06	3.91461e+06	1.49993e+06	1.50914e+06	1.74812e+06	4.49742e+06	4.8496e+06	4.31111e+06	3.15837e+06	1.62114e+06	1.72359e+06	4.05844e+06	3.42423e+06	3.47519e+06
>0.05	0.001	>0.05	>0.05	48	2.66312	3.33059784E8;2.45043533E8;5.93090149E8;5.05073853E8;3.06076843E8;3.34063049E8;5.94093262E8;2.46046906E8;8.53120728E8;5.06077332E8;7.65104126E8;	999.0;810.67;331.95;242.35;91.63;71.08;44.9;35.12;32.15;25.51;21.15;	168.991												872711	0.0403187	>>	333314	347511	298570	848710	547805	711129	156125	198764	318978	453536	552756	590026	416537	578577	508513	579098	647452	703682	397821	724314	356964	749460	527292	504016	387207	257370	190699
>0.05	>0.05	>0.05	>0.05	49	2.66312	1.68991058E8;4.4703241E8;6.89051575E8;9.51098145E8;6.92071045E8;6.03051025E8;	999.0;307.47;303.52;172.59;120.6;106.42;	333.06	245.044	246.051	Gycerophosphoglycerol	C6H15O8P		1.44487	glycerophosphoglycerol	A. Officinalis				47405.2	0.10777	>>	3804.67	5404.44	5916.75	12161.1	10376.5	17131.6	16296.6	12848.9	9180.63	9961.8	34381	14164.8	4782.92	8928.79	6178.07	16331.3	19723.7	20320.2	11161.7	7208.58	12230	17682.2	28553.9	19516.3	4746.14	6150.3	6464.36
0.001	>0.05	>0.05	>0.05	51	2.90364	3.06076813E8;3.38066833E8;3.07080322E8;2.72089172E8;3.08072571E8;6.13160706E8;3.04061188E8;2.67072327E8;3.39069702E8;	999.0;198.53;88.04;81.12;34.05;23.9;20.31;18.61;16.58;	306.077	308.073	309.08										284394	0.118538	>>	62434.1	58173.2	75214.8	224098	196906	189791	106686	66151.2	105728	100087	107422	132111	134547	164759	148615	213743	231429	175669	95034.2	122973	152604	135509	164686	119722	68170.4	108424	161185
>0.05	0.00479	>0.05	>0.05	54	2.98426	9.696032E7;1.94927551E8;9.8956116E7;4.04044464E8;2.77023865E8;2.32883575E8;2.16909622E8;4.39076996E8;4.36034363E8;3.46814545E8;5.99979858E8;3.30851166E8;5.0201236E8;2.92895294E8;4.35920685E8;4.05047974E8;4.06040314E8;	999.0;125.86;46.97;34.71;28.23;20.08;12.93;9.66;8.19;8.14;6.04;4.94;4.77;4.47;3.51;2.93;2.78;	96.9603												1.7032e+06	0.197758	>>	1.53914e+06	1.60405e+06	1.07225e+06	698530	976546	923213	149342	523487	333149	1.25487e+06	1.04781e+06	772895	658053	339884	401773	985127	1.01838e+06	941466	242583	170402	145209	1.27806e+06	611575	850802	675582	613239	461544
>0.05	>0.05	>0.05	>0.05	56	3.10054	1.91019897E8;1.11009018E8;1.29019562E8;1.92023224E8;1.7300946E8;1.1201236E8;4.35958801E8;1.47030106E8;6.11145752E8;4.21003235E8;4.05029236E8;5.42173523E8;1.54998825E8;6.27986267E8;6.28994263E8;4.36966187E8;4.420177E8;6.13021729E8;5.43177124E8;6.12149414E8;1.30022858E8;7.95032654E8;4.2200647E8;9.16203125E8;4.06032654E8;5.9508551E8;3.8304718E8;7.79058655E8;6.13141113E8;5.97044739E8;6.29998352E8;7.8…	999.0;422.89;82.05;65.89;24.91;22.7;21.75;18.97;15.9;14.65;14.09;12.92;7.11;5.27;5.26;4.02;2.59;2.49;2.36;2.19;1.99;1.94;1.66;1.59;1.54;1.52;1.46;1.39;0.99;0.99;0.98;0.87;0.85;0.83;0.81;0.65;	191.02	191.02	192.027	(iso)citric acid		2	0.903309	carboxylic acid	https://www.mzcloud.org/DataViewer#Creference7183#T11359#c#2631550		111.01 (loss of 2 H2O and CO2), 85.03 (loss of 2 CO2 and H2O)		6.92069e+06	0.13408	>>	5.30812e+06	5.44501e+06	5.01401e+06	2.44124e+06	2.4069e+06	2.17567e+06	6.72563e+06	6.24145e+06	5.36036e+06	2.26041e+06	2.34841e+06	2.82442e+06	5.49838e+06	5.40214e+06	5.30654e+06	2.45423e+06	2.39649e+06	2.53456e+06	5.49358e+06	5.66242e+06	5.04738e+06	3.88477e+06	2.21631e+06	2.40107e+06	5.64978e+06	4.65059e+06	4.69997e+06
>0.05	>0.05	>0.05	>0.05	57	3.15513	5.3906781E8;3.47040253E8;4.45007721E8;5.40071228E8;9.13096863E8;6.44023499E8;	999.0;628.5;168.34;138.93;104.55;59.03;	539.068												104331	0.258731	>>	0	2090.34	3195.31	8267.52	0	0	0	0	0	5968.83	7955.9	10768.8	103340	92788.5	71451.5	25222.9	0	0	3737.88	0	0	0	6818.06	9125.98	9886.9	0	15361.3
>0.05	0.01743	>0.05	>0.05	58	3.19297	1.28035522E8;3.08099152E8;1.2903894E8;2.57078522E8;	999.0;47.18;41.67;9.99;	128.036												893588	0.114972	>>	352273	371846	396213	616742	360537	351012	232815	323906	249023	587535	406318	490104	382457	438791	443938	400715	500708	422990	378196	371147	269258	513178	248626	418457	381363	584189	524330
>0.05	0.0046	>0.05	>0.05	59	3.24986	9.6960342E7;6.63016296E8;6.64019592E8;2.77023865E8;6.84998047E8;4.39076965E8;7.00972656E8;7.4315625E8;	999.0;276.84;35.11;28.36;24.88;22.63;16.22;14.01;	96.9603												433088	0.144832	>>	360725	394135	320308	241180	285304	319053	71662.1	172208	102995	325202	339080	273169	179587	100761	134720	263083	335517	295135	108788	68357.5	54205	367466	254707	290964	197128	197329	151604
>0.05	>0.05	>0.05	>0.05	61	3.31935	5.65048706E8;5.66051941E8;5.35038391E8;5.67053406E8;3.23029022E8;1.131105347E9;5.36041992E8;6.03004639E8;5.87030273E8;1.132108765E9;3.84984924E8;5.81042786E8;6.1504895E8;6.27049011E8;2.41012268E8;5.97038513E8;3.24032501E8;1.133111206E9;5.99054016E8;3.2097876E8;5.83058533E8;6.14040894E8;	999.0;173.05;68.24;45.76;15.56;9.35;9.28;5.56;3.77;3.15;2.55;2.07;1.57;1.25;1.09;0.99;0.98;0.86;0.83;0.8;0.66;0.53;	565.049	565.049	566.056	UDP-D-glucose (uridine 5'-diphosphogalactose https://www.mzcloud.org/DataViewer#Creference1260#T2073#c)	C15H24N2O17P2	2	1.69969	saccharide			323.03 (loss of uridine), 280.02 (loss of uridine and CO2), 211.00		8.00622e+06	0.0201568	>>	6.43149e+06	5.92097e+06	6.14132e+06	6.97005e+06	6.26668e+06	5.68244e+06	7.03673e+06	7.48521e+06	7.16483e+06	5.3275e+06	5.5536e+06	5.44379e+06	5.56445e+06	7.00182e+06	6.33683e+06	4.04113e+06	6.63848e+06	6.24178e+06	6.4115e+06	5.39297e+06	4.86681e+06	7.6201e+06	6.64944e+06	8.333e+06	6.15221e+06	7.11239e+06	6.41124e+06
>0.05	>0.05	>0.05	>0.05	64	3.37128	5.43090942E8;5.44094604E8;3.06076965E8;5.45086914E8;6.41057678E8;1.109147217E9;2.72089172E8;	999.0;145.8;110.33;109.26;56.69;53.36;31.87;	543.091												278262	0.198401	>>	334470	212753	140467	28257.9	14849.8	23539.2	43446.7	93839.6	49926.1	18695.7	13711.9	27634.2	109846	178040	56413.2	18532.4	22356.9	13353.2	93830.2	103470	37732.3	11287.9	20027.8	11480.4	86083.8	60830.5	37570.1
>0.05	>0.05	>0.05	>0.05	65	3.40652	1.80059708E8;2.26065216E8;9.0028015E7;	999.0;468.98;36.49;	180.06												132471	0.176088	>>	61449.9	67760.9	66773.9	81699.1	108153	92249.1	33443.3	40255.5	42567	79044	77786.5	70465.1	59069.3	61465.9	67848.6	97532.8	115970	155339	57973.1	46324.1	105163	92011.9	100069	132208	71467.3	53217.6	81255.7
>0.05	>0.05	>0.05	>0.05	66	3.45962	6.06075195E8;6.47204773E8;6.07078674E8;2.21030609E8;6.48208252E8;6.08079773E8;1.30051193E8;2.82084747E8;1.213262085E9;6.49210144E8;1.35030151E8;7.79247559E8;3.28090363E8;	999.0;229.95;176.94;72.3;51.77;33.35;30.78;26.02;11.68;10.07;8.67;6.13;4.62;	606.075												1.37616e+06	0.0665041	>>	855115	848875	688458	492047	462477	448049	1.31355e+06	930433	905116	376228	367071	447487	776766	900205	762260	391119	434025	399764	861042	860307	691192	559486	490142	477083	864843	906100	774621
>0.05	>0.05	>0.05	>0.05	69	3.69395	2.38021652E8;1.2001268E8;2.04033875E8;2.70011414E8;2.40017319E8;1.17001816E8;2.39024979E8;4.75035095E8;1.50989532E8;1.48991608E8;2.60003571E8;4.77050842E8;1.60043976E8;2.75977539E8;1.22008545E8;3.35989105E8;2.06049561E8;2.91940948E8;4.99032715E8;8.87114563E8;	999.0;402.96;144.7;110.31;82.12;80.96;78.16;65.34;56.13;37.9;31.86;29.64;25.32;17.3;13.61;13.1;12.82;11.79;11.14;8.87;	238.022												804494	0.0914058	>>	775372	498619	519593	505917	306474	379938	92528.5	268099	196710	357724	342022	483874	365286	534828	299522	190447	438823	323855	338500	337665	194009	460374	333160	249742	268857	167824	132412
>0.05	>0.05	>0.05	>0.05	71	3.85172	6.50101196E8;6.51104553E8;7.77231995E8;3.27021606E8;3.45032227E8;6.66095764E8;6.52096252E8;1.33050949E8;3.61027039E8;1.35012299E8;3.11044342E8;2.97065155E8;3.29087952E8;2.05035782E8;	999.0;200.67;141.93;135.31;117.7;103.62;102.57;91.69;69.86;52.51;50.97;44.15;40.25;30.22;	650.101												277824	0.0997645	>>	107268	120321	120811	10942	10974.8	23671.7	212740	199899	245567	7098.74	22239.8	34506.1	87096.1	84623.2	65509.8	7768.57	17938.3	31813.7	107583	114922	72910.3	11305.4	32877.7	21411.6	94861.5	106934	87363.2
>0.05	0.01048	>0.05	>0.05	73	4.09957	1.39003983E8;1.82993698E8;9.5014099E7;3.66994781E8;1.40007233E8;1.83996994E8;1.27003952E8;3.88976837E8;2.04975723E8;4.20914246E8;4.04950714E8;3.67998291E8;1.5499884E8;3.69010315E8;2.28999283E8;1.98988632E8;1.65055923E8;9.6017456E7;1.23009071E8;1.57014465E8;3.82989929E8;4.04941833E8;3.89979889E8;	999.0;705.0;111.44;97.26;64.06;50.65;26.77;24.07;21.06;14.77;13.66;12.05;9.53;7.58;6.32;5.65;5.31;4.68;4.43;4.24;3.29;2.86;2.66;	139.004												2.76666e+06	0.0433981	>>	1.28257e+06	1.48088e+06	1.53352e+06	1.42874e+06	1.23639e+06	1.25183e+06	1.97847e+06	1.83788e+06	2.62034e+06	1.084e+06	1.12314e+06	1.26279e+06	1.38071e+06	1.75991e+06	1.69323e+06	1.44259e+06	1.22064e+06	1.13285e+06	1.70528e+06	1.70603e+06	1.77277e+06	1.26621e+06	1.7794e+06	1.2113e+06	1.60269e+06	1.49177e+06	1.12332e+06
>0.05	0.001	>0.05	>0.05	74	4.32484	2.26065247E8;1.14028053E8;	999.0;638.6;	226.065												27612.5	0.152725	>>	13116.5	14585.8	13720	19277.6	24825.8	22145.7	4853.78	8239.75	8385.34	11766.3	18709.3	15648.6	14792.2	12954.1	14388.6	26608.9	19144.3	21088.8	4125.75	9731.02	15679.1	20979.9	21883.1	17953.2	16105	11999.7	17736.8
>0.05	0.00535	>0.05	>0.05	75	4.39248	4.88048218E8;3.27021759E8;3.06076996E8;5.11022797E8;3.45032379E8;3.73027191E8;3.61027161E8;1.98974213E8;1.64968689E8;1.20978882E8;4.9004364E8;3.57032318E8;3.43016602E8;3.77022125E8;3.11026855E8;1.48973862E8;2.79054749E8;3.11044495E8;3.28025238E8;	999.0;594.15;395.41;370.92;320.0;314.72;249.09;154.28;150.06;126.37;124.75;119.56;118.08;115.06;99.58;99.37;81.75;77.77;77.14;	488.048												211535	0.23427	>>	34543.2	33131.7	41306.8	0	0	0	124867	179716	242328	0	0	0	19378.8	24352.1	32243.8	0	0	0	52543.9	65933.6	33983.1	0	0	0	34435.7	33367.4	25020.4
>0.05	0.00672	>0.05	>0.05	77	4.61791	1.19035286E8;1.80059784E8;1.62049149E8;1.59030197E8;2.15033203E8;1.1500396E8;	999.0;861.32;345.11;161.13;107.22;83.73;	119.035												101616	0.127546	>>	54433.5	58395.5	59299.2	74525	93431.1	83905.2	36012	35614.8	40812.5	75623	73210	69648.3	59741.1	54579.7	58937.2	96283.7	74590.9	77867.2	52471.6	35957.1	59817.8	76852.1	84947.8	70042.5	38870.5	48591.4	72353.9
>0.05	>0.05	>0.05	>0.05	78	4.6631	1.64071991E8;1.11009079E8;4.29076172E8;1.65075317E8;1.47045471E8;2.94030151E8;2.32059555E8;2.93027802E8;7.23980408E8;1.80067001E8;	999.0;145.19;95.75;89.45;62.08;46.2;42.31;38.27;32.47;30.38;	164.072												237157	0.111077	>>	105675	82912.3	61767.2	36876.6	26352.2	31696	216194	145694	130925	56147.6	54127.1	61653.6	68866.4	59002	56234.5	40231.4	42394.1	46146.5	42891	46255.9	41631.3	75998.6	23601.6	40381.9	68952.3	104411	74567.1
>0.05	>0.05	>0.05	>0.05	79	4.75302	4.75035156E8;4.77030914E8;4.76038788E8;2.04033951E8;2.38021683E8;2.69993774E8;1.20012749E8;4.97016998E8;5.32056824E8;6.72132996E8;	999.0;162.65;129.86;109.49;93.69;41.82;39.27;33.26;23.2;16.21;	475.035												477649	0.177906	>>	479550	263657	214200	75791.6	45809.3	50619.9	39189.9	117546	73160.8	71877.8	46923.7	80316	119564	189534	88263.4	8542.95	38988.7	18951.5	67724.6	97446.5	18993.2	81456.7	72570	21417.7	47650.6	8995.74	4696.59
>0.05	0.00932	>0.05	>0.05	81	4.86565	3.92113892E8;3.93117371E8;2.72089294E8;3.94109741E8;4.14095917E8;2.5407869E8;7.85235168E8;5.76114929E8;4.46033264E8;4.30069702E8;	999.0;144.46;100.63;41.52;34.49;17.61;16.66;13.58;12.36;11.71;	392.114	392.114	393.121			4							532368	0.102251	>>	176084	193065	299345	200137	116228	156020	205987	341513	144059	166492	178948	209023	249296	296992	246160	204044	152998	102810	132817	106585	85628.9	151760	118439	136300	463624	522720	287536
0	0	0	0	82	4.97846	1.20979012E8;1.98974274E8;1.36973938E8;1.64968765E8;1.82979324E8;1.48973877E8;1.6498645E8;1.80963654E8;1.04984001E8;3.45032288E8;1.48991653E8;	999.0;750.68;710.65;532.44;520.18;270.26;264.63;260.2;165.76;135.76;80.98;	120.979												171936	0.511239	>>	52392.7	33186.6	10191	0	0	0	66038	98009.8	85645	0	0	0	15337.2	15811.4	0	0	0	0	38671.5	54886.5	41266	0	0	0	33254.9	34109.9	20182.9
>0.05	0.008	>0.05	>0.05	84	5.04593	1.80059769E8;9.501413E7;2.26065262E8;1.62049149E8;1.14028046E8;2.15033188E8;1.44038666E8;	999.0;686.9;535.08;385.63;239.4;122.66;85.78;	180.06												95060.8	0.165415	>>	47657.7	44643.8	48706.6	62387.2	88450.2	75668.7	24258.8	27260.8	32310.7	62047.4	64516.2	59193.4	52943.1	42069.3	51995.1	93491	76833.5	77889.3	43321.4	29189.3	62085.5	74148.7	74335	68421.7	56913.3	39228.6	65908.1
>0.05	>0.05	>0.05	>0.05	87	5.339	9.23180115E8;6.64116943E8;9.24183411E8;2.2508847E8;9.25174011E8;3.68099304E8;6.18111389E8;4.61588135E8;6.65120239E8;4.38585114E8;8.78177429E8;6.41089722E8;2.91109192E8;4.62083618E8;9.2617804E8;9.45162354E8;3.57032776E8;4.390867E8;	999.0;424.96;337.42;231.67;132.55;116.3;111.24;98.02;89.68;71.56;58.36;55.11;51.59;50.92;44.82;43.44;41.02;38.25;	923.18												416133	0.19225	>>	239921	245468	169527	13570.6	11739.9	14013.7	418170	326323	327633	8989.64	11658.2	15455.3	218823	183278	112295	14951.3	11646.3	9443.87	167802	226669	106937	10178.7	16849.9	9249.85	132899	185131	84763.9
>0.05	>0.05	>0.05	>0.05	88	5.53639	3.05075439E8;3.07090668E8;6.57163452E8;3.06078247E8;3.39080719E8;3.07071289E8;6.11157898E8;6.59178955E8;3.21070038E8;6.58167114E8;2.41131119E8;6.45163452E8;3.51080719E8;6.59159424E8;9.6324646E8;6.13173523E8;3.08094086E8;3.09086517E8;3.9507077E8;6.12161621E8;2.7310318E8;2.71087555E8;6.1315387E8;6.73158325E8;9.1724054E8;6.4713501E8;3.41052032E8;2.59087524E8;3.73062836E8;9.6526239E8;3.40084106E8;6.6…	999.0;206.5;139.77;110.22;87.51;87.1;72.78;42.93;42.83;29.17;24.18;23.38;22.39;20.95;20.55;20.27;19.6;17.44;15.75;12.87;12.15;12.07;10.2;9.35;9.29;8.81;8.73;8.6;8.38;8.15;8.11;7.7;7.3;6.2;6.13;5.51;5.06;5.04;4.95;4.66;4.5;4.28;3.98;3.96;3.94;3.94;3.85;3.78;3.56;3.56;3.43;3.35;3.2;3.18;3.04;2.85;2.82;2.67;2.56;2.56;2.49;2.43;2.32;2.3;2.29;2.26;2.18;2.17;2.08;1.99;1.96;1.94;1.91;1.81;1.77;1.71;1.67…	305.075	305.075	306.083	Asparaptine	C10H18N4O3S2		2.23316	S compound	A. Officinalis; R. Nakabayashi, Z. Yang, T. Nishizawa, T. Mori, and K. Saito, J. Nat. Prod., vol. 78, no. 5, (doi: 10.1021/acs.jnatprod.5b00092)	657.17, 339.08, 305.08, 259.08	611.16 [2M-H]-, 657.16 [2M+FA-H]-	273.10, 242.14, 231.08, 199.11	7.6597e+06	0.107688	>>	4.40015e+06	3.4518e+06	2.60984e+06	4.40229e+06	1.72977e+06	1.8779e+06	7.2733e+06	6.13447e+06	3.07115e+06	3.16581e+06	3.76483e+06	4.49266e+06	2.01555e+06	2.132e+06	1.98242e+06	1.7006e+06	2.91732e+06	2.64842e+06	3.77852e+06	3.8819e+06	1.23998e+06	7.67281e+06	3.3838e+06	3.68961e+06	4.84204e+06	3.55954e+06	2.67015e+06
>0.05	0.001	>0.05	>0.05	90	5.68828	4.24086121E8;4.25089508E8;4.26081757E8;2.72089294E8;4.56075958E8;4.46067963E8;	999.0;134.19;84.15;75.64;64.93;43.59;	424.086	424.086	425.093			4							274540	0.0893331	>>	98422.8	111257	160543	145912	91798.8	84025	17753.4	61279.9	28451.6	179398	127000	162781	172809	203238	128719	90304.1	147922	104258	132725	108357	72199.3	186876	112293	154369	218827	226920	144733
>0.05	0.00179	>0.05	>0.05	91	5.82339	1.19035301E8;1.80059769E8;9.501413E7;1.49045837E8;1.44038696E8;1.93035706E8;	999.0;817.7;634.41;474.44;103.45;101.5;	586.14	563.16	564.167			4					586.14 (formic acid adduct)		86472.5	0.224055	>>	42905.6	48192.9	47839.2	59445.3	81770.4	78711.8	24379.9	25908.6	32548	56690.8	57148.1	54472.6	47790.3	43095.8	49713.2	84996	57565	62047.4	40944.6	31462.9	50709.9	60946.2	73258.4	48123.8	47744.6	35328.7	59631.1
>0.05	0.00585	>0.05	>0.05	92	5.82339	5.86139526E8;5.87143066E8;5.88135437E8;7.09247253E8;6.08121216E8;1.87025146E8;7.10250977E8;3.23089172E8;2.79108978E8;	999.0;217.32;81.12;76.71;35.65;25.88;25.4;20.17;15.85;	119.035												439333	0.175166	>>	293181	417683	248982	29611.1	27079.8	14952.8	167110	205751	189393	23277.1	13904.8	22230.1	326540	309740	271700	43900.4	19732.8	20356.3	185088	265721	120576	31289.3	23588.2	21790.8	357036	422734	274829
>0.05	0.00771	>0.05	>0.05	93	6.00366	1.89077148E8;3.13093384E8;3.59098938E8;1.11009102E8;	999.0;442.06;307.34;242.54;	189.077												86319.2	0.074639	>>	30314.3	36137.3	29802.2	3434.47	2918.22	2544.15	67919.3	73289.7	76105.6	3129.92	3059.24	2696.46	35017.6	35165.6	24107.7	3620.73	2869.64	3097.44	42425.1	41984.7	26386.3	5262.03	3366.17	3075.41	21544.9	29175.5	29587.2
0.00277	>0.05	>0.05	>0.05	94	6.02616	2.55051453E8;2.5605481E8;1.65056E8;1.93050995E8;	999.0;112.86;70.17;43.51;	255.051												315625	0.0855283	>>	67946.1	9930.57	17442.1	75099.4	39950.3	21129.7	25498.7	59544.7	21952.2	18714.6	99699.2	91494.5	24578.5	13549	40049.1	102129	28533.9	31041.9	188367	99600.4	267437	274469	197964	204713	77553.3	21696.9	12889.7
>0.05	0.001	>0.05	>0.05	95	6.20644	5.86139465E8;3.42088379E8;5.87142822E8;1.34047577E8;2.96082947E8;3.43091827E8;6.08121277E8;3.32059723E8;	999.0;280.78;218.52;76.89;35.48;32.97;31.61;16.94;	586.139	586.139	587.147			4							484110	0.164525	>>	329941	455430	293182	98646.6	67380.5	64459.3	178245	206748	191343	69342.8	54601.4	73189.3	388391	369485	341734	80110.4	55114.2	47798.5	227918	272219	140023	82417.8	60058.3	58345.7	391249	474140	320324
>0.05	0.00271	>0.05	>0.05	96	6.27407	3.19090973E8;3.55043427E8;3.21106628E8;1.84061829E8;3.11053375E8;5.15141663E8;3.5705899E8;3.53096405E8;5.44074707E8;4.01048828E8;3.56046631E8;3.20094269E8;5.33152283E8;1.91020035E8;3.21086823E8;3.13069061E8;4.11101837E8;3.71038452E8;2.73063416E8;3.57039307E8;4.03064789E8;1.67046463E8;5.16144775E8;1.420513E8;5.35167969E8;	999.0;766.73;457.38;260.96;253.71;243.78;225.83;135.33;129.69;121.23;101.39;97.9;91.83;79.51;75.85;73.67;71.17;61.71;59.03;56.99;51.79;48.41;47.57;39.34;33.58;	319.091												412895	0.168207	>>	156843	128436	116374	79833.2	70250.4	53062.3	350370	325912	358875	38326.9	60155.1	57030.8	143698	157093	150333	67055.1	66133.2	95740.5	174621	232753	155766	132324	103766	123444	180804	162021	126103
>0.05	>0.05	>0.05	>0.05	98	6.43178	1.19035294E8;9.5014137E7;1.62049179E8;1.14028107E8;2.23046326E8;1.81060669E8;	999.0;463.78;226.06;140.6;124.45;112.87;	119.035												58695.7	0.291716	>>	16904.8	27439.3	24175	37609.4	58504.8	41723	14066	10315.2	16078.8	40049.3	36969.2	30916.3	26901.5	17007.4	17763.6	52267.7	28883.5	33632.6	22532.2	18649.6	26558.7	42410.3	48555.4	30998.9	27938.7	20182.9	34150.7
>0.05	0.04474	>0.05	>0.05	100	6.54446	7.61126831E8;5.26081604E8;7.62130188E8;3.06076996E8;5.63162903E8;7.63121643E8;4.82091797E8;3.80059784E8;7.83108887E8;5.27085144E8;5.64166077E8;7.64125671E8;3.04061401E8;3.07080383E8;4.5605835E8;2.72089233E8;7.6725293E8;3.38066956E8;6.07152466E8;2.95082794E8;3.80561523E8;4.72159454E8;8.15046021E8;7.84112E8;	999.0;333.53;290.62;257.95;186.56;153.05;117.75;80.8;55.8;55.49;41.64;40.29;36.68;27.71;23.57;21.71;21.5;21.09;17.49;17.47;15.13;13.22;12.58;11.87;	761.127	too low	#VALUE!			4							909328	0.0848771	>>	622666	402906	342666	8875.78	7678.75	8786	875605	558596	510988	13852.4	5324.36	16169.5	440003	599404	334184	25766.3	11860.8	7515.59	442432	830202	367816	0	5999.85	4922.64	364551	491558	362140
>0.05	0.03218	>0.05	>0.05	103	6.88244	3.53088409E8;7.07184143E8;1.79035339E8;3.54091675E8;1.91056396E8;7.08187561E8;1.35045456E8;7.09189941E8;3.75070221E8;1.91020081E8;1.80038589E8;1.92059692E8;1.73045883E8;1.61024734E8;7.29166199E8;4.53013428E8;1.061281006E9;7.3016925E8;4.43083954E8;3.91044189E8;3.76073486E8;5.37089478E8;4.07007843E8;4.37041016E8;1.36048828E8;1.55035263E8;8.7125293E8;7.61103577E8;1.06228479E9;7.45140686E8;3.68074829…	999.0;241.62;183.95;171.7;137.9;86.01;26.6;18.16;18.08;14.93;14.66;13.77;11.55;10.96;10.87;6.35;3.81;3.74;3.72;2.91;2.74;2.14;2.12;2.03;2.02;1.82;1.79;1.78;1.68;1.62;1.53;1.49;1.28;1.19;1.0;	353.088	353.088	354.096	3-caffeoylquinic acid (chlorogenic acid)	C16H18O9	2	1.70374	phenolic	A.Officinalis	707.18, 353.09, 307.09, 191.06	707.18 [2M-H]-	191.06, 135.05	5.62424e+06	0.0954461	>>	3.72309e+06	4.4572e+06	3.19433e+06	0	5317.33	0	5.43305e+06	5.01441e+06	5.43808e+06	3782.67	3348.55	2984.34	4.0226e+06	4.10232e+06	3.63984e+06	6049.91	0	0	3.36928e+06	3.32637e+06	4.70151e+06	4296.93	6007.87	4738.9	2.78624e+06	3.1801e+06	3.10787e+06
0	0	0	0	106	7.04021	8.56128113E8;8.57118958E8;1.20996788E8;3.71100128E8;8.77106628E8;	999.0;567.46;385.03;247.06;191.76;	856.128												74582.3	0.512796	>>	82216.6	47449.2	39119.6	0	0	3306.92	11588.8	26289.5	8899.04	2734.71	0	3603.48	12583.6	11251.2	3138.75	0	0	0	5611.67	11117.6	3224.42	3470.91	0	0	12432.3	8282.74	2943.96
>0.05	0.01186	>0.05	>0.05	105	7.04021	2.81070618E8;1.19017509E8;3.2707605E8;3.17047363E8;3.13060333E8;2.82073883E8;3.19044403E8;1.20020844E8;2.83066193E8;1.21013321E8;3.28079468E8;2.47082703E8;9.9045433E7;3.71065918E8;3.18050537E8;1.27040352E8;3.29055237E8;3.69085815E8;3.1406369E8;1.61028152E8;3.44066254E8;	999.0;900.34;264.73;132.94;126.4;101.9;40.96;38.71;38.46;36.93;26.23;23.59;19.13;16.35;13.08;11.96;11.76;11.5;11.46;10.62;10.28;	281.071	281.071	282.078			4							1.11893e+06	0.128923	>>	455544	641028	594787	733015	647189	364225	348409	484449	576431	337519	413775	411182	828840	736276	873997	611632	517862	684474	615107	761726	426040	930341	584621	589980	1.05669e+06	919117	765615
0	0	0	0	108	7.17542	2.81070526E8;1.80059799E8;9.5014153E7;1.49045868E8;1.59030212E8;1.93035736E8;	999.0;136.61;108.92;85.11;41.67;29.85;	281.071												198041	0.397514	>>	39929.4	19673.4	21428.1	90196.7	95782.3	136514	10869.3	8855.19	15579.9	20831.8	140073	158285	15004.1	17246.9	24275.1	87767.7	163176	217125	46462.1	10886.3	56247.2	21623.9	191699	266053	124399	13082.3	56818.7
>0.05	>0.05	>0.05	>0.05	107	7.17542	8.92221558E8;6.27157715E8;9.14168213E8;3.4511969E8;6.2816095E8;5.14064087E8;3.06076965E8;5.0598941E8;2.99114105E8;9.15171631E8;3.25096741E8;	999.0;842.23;419.52;387.88;268.78;182.49;162.82;128.6;123.8;112.04;91.27;	892.222												179574	0.202365	>>	63472.3	68663.3	36670.9	0	0	0	176660	119541	117980	0	0	0	53700.9	60662.5	38583.9	0	0	0	39249.5	73879.1	37681.3	0	0	0	55371	49134.9	19956.6
>0.05	>0.05	>0.05	>0.05	109	7.33311	6.82200073E8;2.59130432E8;6.8320343E8;6.84205627E8;7.7219519E8;2.60133698E8;1.91056381E8;	999.0;553.87;327.68;71.83;59.24;57.57;29.02;	682.2												272587	0.262561	>>	133274	197485	92997.3	5353.22	2732.72	4136.5	46122.9	61881.7	46465.3	15876.4	15746.7	13920.9	144767	135611	82157.5	12075.9	2968.22	4121.04	46889.4	49982.2	56340.5	13959.3	2214.48	4525.54	92894.8	186140	151585
0.04367	0.00453	>0.05	>0.05	110	7.3557	5.19085815E8;4.73080292E8;5.35080811E8;5.20089661E8;5.21101501E8;3.41109558E8;4.75095886E8;5.07085846E8;4.89075317E8;5.21082031E8;6.81139038E8;5.09056915E8;	999.0;257.82;182.95;158.23;157.6;138.42;133.43;116.67;105.25;73.58;60.88;57.48;	519.086												217159	0.239709	>>	145315	63690.3	94420.8	34746.9	104124	14749.2	7877.05	9071.34	7128.68	10544	32069.3	36672.3	117970	59068.2	69995	33320.2	110426	174950	24738.5	65262.1	83112.8	27406.3	56746.3	37051.7	36816.1	63220.9	55677.6
>0.05	>0.05	>0.05	>0.05	112	7.53595	3.19097473E8;4.11127625E8;1.16072044E8;6.00155334E8;3.6908313E8;	999.0;332.82;196.05;119.85;86.22;	319.097												73088.9	0.187983	>>	12706.1	8191.28	6848.56	7967.93	4987.72	4438.27	66001.1	29385.7	41534	9804.05	6971.32	8716.02	8273.66	9898.08	6649.17	10019	6283.05	6563.18	7567.49	10031.3	8982.23	13387	8682.97	7900.03	10425.8	9718.14	9060.51
>0.05	>0.05	>0.05	>0.05	114	7.55845	4.45135956E8;4.46139252E8;	999.0;210.31;	445.136												41156.1	0.299238	>>	8882.76	3093.41	6019.93	0	0	0	12980.6	6299.12	15162.9	0	0	0	0	0	2675.78	0	0	0	10433.4	11839.8	2064.88	0	0	0	29598.9	18303.4	5165.11
>0.05	>0.05	>0.05	>0.05	113	7.55845	7.55205322E8;7.73215881E8;7.56210632E8;7.74219116E8;8.01210754E8;4.91141693E8;8.02214905E8;7.57214722E8;7.71199585E8;	999.0;881.63;487.34;300.86;280.22;148.08;113.05;101.04;75.79;	755.205												242294	0.132096	>>	83698.9	64310.3	81163.7	0	0	0	121165	100801	48520.2	0	0	0	72743.5	56443.2	56054.6	0	0	0	144986	133566	116802	0	0	0	69527.8	35981.7	19035.9
>0.05	0.00644	>0.05	>0.05	117	7.71622	1.1901754E8;2.81070648E8;3.17047363E8;3.2707605E8;3.13060394E8;2.82073883E8;3.19044312E8;2.21049393E8;1.21013336E8;1.20020844E8;2.83066254E8;2.47082733E8;9.9045456E7;1.91038727E8;3.18050507E8;3.44066223E8;3.7106601E8;3.69086975E8;1.27040352E8;3.28079437E8;1.61028107E8;3.29055206E8;3.9506366E8;3.57086639E8;3.66086975E8;3.14063599E8;5.95138E8;	999.0;850.88;202.3;136.54;107.88;88.27;64.18;45.08;42.76;40.91;31.7;28.25;21.71;19.31;17.68;15.89;15.13;14.13;12.77;12.37;11.76;10.89;10.0;9.71;9.64;8.96;8.07;	119.018	281.071	282.078			4							1.38957e+06	0.120063	>>	631079	835407	771809	861356	745159	463057	485609	647642	731380	380393	512995	506318	1.07315e+06	948601	1.09911e+06	737684	625734	824631	754653	967715	554892	1.10112e+06	699709	712345	1.24636e+06	1.12422e+06	961517
>0.05	>0.05	>0.05	>0.05	119	7.94156	4.91090973E8;4.45085236E8;3.25096802E8;3.07103912E8;6.00154968E8;5.05989532E8;1.88039032E8;3.82550964E8;	999.0;491.89;362.71;223.82;212.47;126.09;121.41;106.54;	491.091												86014.3	0.282182	>>	47422	44718.1	25450.8	8174.6	10365.4	4252.76	75704.1	59288	51682.2	0	3271.68	3105.22	44603.6	42284.4	35107.6	4754.17	4559.58	18429.9	34370	47190.3	35340	24475	10533.9	14978.7	58718.6	46989.5	30930.1
>0.05	0.001	>0.05	>0.05	122	8.09926	5.1908606E8;4.73080353E8;4.75095978E8;5.20089355E8;3.41109436E8;	999.0;186.34;182.79;152.71;150.74;	519.086												73822.2	0.271229	>>	72675.2	37342.4	34306.6	11051.1	46192.9	4773.07	4902.35	4538	2950.4	5068.18	7493.53	6275.04	48447.6	31475.6	26371.4	10904.2	29961.6	31007.6	15393.1	14518	15431.2	13003.3	9415.41	9947.97	11348.4	34335.5	30816.8
>0.05	>0.05	>0.05	>0.05	123	8.14433	3.57032654E8;3.11027008E8;1.48973953E8;1.44996857E8;3.47003754E8;3.13042633E8;1.75007446E8;1.50989609E8;3.27022034E8;3.45032654E8;3.58035858E8;1.04984131E8;3.49000702E8;2.65039398E8;3.59028473E8;2.51005783E8;2.79054932E8;3.12030457E8;2.05018021E8;3.11044678E8;1.170019E8;6.59038269E8;3.74022827E8;4.25020172E8;1.62989609E8;3.99043365E8;3.48007202E8;1.50969772E8;6.61034912E8;4.01022491E8;3.87043274E…	999.0;672.6;327.89;315.57;284.41;199.28;170.56;155.99;121.91;119.44;109.35;100.92;96.69;92.98;78.33;77.74;76.21;62.97;59.67;59.03;52.76;50.86;49.45;37.52;31.09;26.76;25.11;24.77;23.62;20.95;19.5;18.44;18.16;17.55;16.7;15.8;14.84;14.52;14.46;14.44;14.31;11.74;11.72;8.99;	357.033	311.033	312.04	1,2-Dithiolane-4-carboxylic acid; α-D-hexoside ester or beta isomer 1	C10H16O7S2	2	19.807	S compound	A. Officinalis; C. Dawid and T. Hofmann, J. Agric. Food Chem., vol. 60, no. 48 (doi: 10.1021/jf3040868)	374.02, 357.03, 327.02, 313.04, 311.03, 293.11, 279.05, 265.04, 150.97, 148.97	357.03 formic acid adduct		1.41923e+06	0.135081	>>	380050	505511	455239	981398	689619	805812	365934	591600	335615	908825	871924	939040	373114	413586	505047	551361	706815	828756	613478	350814	594332	1.37388e+06	1.19792e+06	1.13367e+06	454935	318298	376713
>0.05	0.01169	>0.05	>0.05	125	8.23446	2.77032776E8;2.79048401E8;2.78036041E8;2.79028656E8;2.13088516E8;2.9302774E8;2.43044952E8;5.89067261E8;2.45060623E8;2.31044922E8;3.11038147E8;3.45020355E8;1.45062195E8;5.55072937E8;5.91083008E8;1.87055023E8;	999.0;178.73;89.53;80.51;76.01;59.6;40.55;35.07;29.82;22.14;21.7;21.7;19.37;13.9;12.62;12.1;	277.033												761664	0.276019	>>	201799	161954	213222	278731	139997	186261	696421	559829	400701	359660	202893	348792	123689	94104.1	100084	106656	154243	142832	328477	140069	229580	442810	195790	384107	287346	188609	147006
>0.05	0.00396	>0.05	>0.05	126	8.25705	7.67216797E8;7.68220032E8;7.26190002E8;5.18084106E8;6.21147278E8;6.96179626E8;7.69222534E8;7.27193787E8;6.22150635E8;7.8919873E8;2.78126648E8;	999.0;355.3;218.77;143.37;136.23;82.55;80.68;75.14;37.09;27.53;25.29;	767.217												276786	0.274096	>>	218862	266388	136282	0	0	0	46136.9	91575.8	45685.8	3809.5	0	0	236932	209944	118896	0	0	0	70529.3	92494.5	61040.7	15276.4	4067.76	0	105620	265629	228211
0	0	0	0	127	8.3246	3.4108844E8;1.79035339E8;3.42091797E8;	999.0;156.32;155.42;	341.088												290943	0.494492	>>	42799.9	7194.78	63624.4	4831.89	14856.7	5286.77	11806.5	12990.4	287243	6317.54	5911.36	4095.85	0	0	0	78812.9	0	33297	0	0	0	3734.73	10438.5	0	24698.6	0	0
>0.05	>0.05	>0.05	>0.05	128	8.4598	3.37093506E8;1.63040375E8;4.91091003E8;3.38096893E8;4.45085297E8;7.83185852E8;6.75194336E8;1.91056442E8;4.92094482E8;4.47100922E8;1.64043716E8;7.84189331E8;4.05081085E8;1.19050537E8;4.93087067E8;1.73045929E8;3.53088409E8;4.46088654E8;4.79091034E8;4.13113037E8;4.81062103E8;3.13114655E8;4.2708902E8;7.85203064E8;4.61080322E8;4.47081238E8;5.59078308E8;4.93106323E8;5.37096191E8;4.83059021E8;4.48104309…	999.0;255.84;174.99;173.05;84.32;62.67;54.46;37.68;27.53;25.93;25.32;19.48;14.71;14.37;13.16;12.88;12.57;11.98;11.66;10.33;9.33;8.19;7.15;6.33;5.91;5.89;3.99;3.9;3.2;3.13;2.75;	337.094	337.094	338.101	3-p-coumaroylquinic acid	C16H18O8		1.81871	phenolic	A. Officinalis	337.09, 163.04, 191.06		163.04, 119.05	1.95084e+06	0.141144	>>	1.04119e+06	1.02276e+06	799626	80508.1	162371	47308	1.76446e+06	1.2197e+06	1.06942e+06	43451.2	100805	96111.1	1.24787e+06	1.42607e+06	1.37333e+06	58020.1	137757	214256	1.27352e+06	1.26584e+06	1.58886e+06	186898	175631	149790	1.42184e+06	1.43357e+06	1.46928e+06
0.001	>0.05	>0.05	>0.05	129	8.52745	5.25162659E8;5.2616571E8;3.631091E8;6.15157898E8;5.61139221E8;5.27167969E8;3.64112152E8;5.93149109E8;5.8815802E8;	999.0;249.57;163.37;56.82;55.65;39.96;33.61;31.18;27.67;	525.163												188521	0.106512	>>	32965.6	22319.6	22678.4	112371	59500.9	76280.6	25163.6	25907.2	44058.1	160505	137261	153451	14601	19875.6	17328.7	141572	75007.8	70434	33332.1	21811.4	30412.9	160062	130190	142040	27664.1	34285.7	26727.6
>0.05	0.00467	>0.05	>0.05	130	8.54993	6.81139282E8;6.82142395E8;6.3513385E8;6.83133972E8;6.3714917E8;6.69139038E8;6.71110291E8;6.97134033E8;7.49126831E8;6.83141357E8;	999.0;250.03;112.07;87.92;86.06;50.8;49.39;47.73;32.73;32.44;	681.139												376936	0.102968	>>	31110.9	20508.8	47147.4	62185.7	132087	37390.9	2530.02	0	2468.68	19780.7	44200.5	63156.5	50552.5	18703	14023.8	126043	148932	251055	8760.92	13642.6	13243.3	115576	41662.8	54918.9	10190.4	21810.9	22549.9
>0.05	>0.05	>0.05	>0.05	133	8.69496	3.57032654E8;1.48973953E8;3.11027039E8;1.44996857E8;1.75007431E8;1.04984131E8;2.0501799E8;3.58035797E8;3.47003998E8;2.51005814E8;3.59028259E8;2.65039368E8;1.50989578E8;3.13042603E8;3.45032745E8;1.90984558E8;1.62989578E8;3.27022034E8;6.37128113E8;3.12030457E8;3.49000732E8;1.50969757E8;2.20995255E8;3.1302301E8;2.79055023E8;6.69067322E8;6.23061646E8;6.57067322E8;1.4997731E8;3.73027283E8;3.25093445E8…	999.0;398.57;353.71;242.68;225.93;132.8;116.38;114.88;95.6;92.89;85.86;68.92;68.82;68.73;61.76;55.35;42.6;40.59;38.78;36.28;34.22;33.65;33.28;28.77;26.99;26.09;19.47;19.13;14.74;14.6;14.25;12.05;11.98;11.43;11.03;10.86;10.84;10.79;9.78;8.95;8.49;8.38;7.84;7.79;7.05;6.72;6.49;6.33;5.98;5.85;5.12;4.85;4.8;4.78;4.64;4.48;3.95;3.74;3.63;3.57;3.46;3.45;3.45;3.42;3.32;3.12;3.0;2.94;2.61;2.51;2.48;2.46;…	357.033	311.033	312.04	1,2-Dithiolane-4-carboxylic acid; α-D-hexoside ester or beta isomer 2	C10H16O7S2	2	19.807	S compound	A. Officinalis; C. Dawid and T. Hofmann, J. Agric. Food Chem., vol. 60, no. 48 (doi: 10.1021/jf3040868)	657.07, 357.03, 311.03, 205.02, 175.01, 162.99, 148.97	357.03 formic acid adduct	104.98, 147.32,	1.29571e+07	0.150026	>>	8.66453e+06	1.00822e+07	9.5073e+06	5.85195e+06	4.74495e+06	3.3068e+06	1.03615e+07	1.14767e+07	1.13709e+07	2.68844e+06	3.08818e+06	3.54185e+06	1.06679e+07	9.2842e+06	1.02564e+07	3.58108e+06	2.72315e+06	3.83013e+06	9.15618e+06	1.11393e+07	7.5183e+06	6.54438e+06	4.34266e+06	2.94182e+06	1.02294e+07	8.9414e+06	7.49497e+06
>0.05	0.00252	>0.05	>0.05	136	8.99125	3.53088501E8;5.95167969E8;7.36215271E8;1.79035385E8;5.96171265E8;1.73046097E8;7.37214111E8;6.211474E8;	999.0;293.73;177.91;89.33;76.65;68.75;65.39;58.23;	177.023												299451	0.187754	>>	211019	289075	137957	0	0	0	174070	131769	116744	0	0	0	250768	228099	150424	0	0	0	82939.6	97181.7	137245	0	0	0	136428	227689	231174
0.01414	>0.05	>0.05	>0.05	135	8.99125	1.77023087E8;1.17001869E8;5.33047546E8;2.21012909E8;1.35012497E8;1.78026352E8;4.43033295E8;1.79018738E8;7.35215637E8;5.34050903E8;2.42994949E8;4.65015289E8;5.35043518E8;1.9900502E8;5.75108765E8;5.55029297E8;1.13024696E8;5.49042297E8;1.18997658E8;1.18005173E8;2.53002884E8;5.35062561E8;2.22016159E8;2.34044601E8;6.26098083E8;4.44036774E8;5.76112244E8;2.74932312E8;	999.0;334.48;236.51;138.8;117.34;59.71;53.21;43.8;39.92;36.52;36.44;28.49;25.3;23.2;21.18;21.13;15.61;14.03;13.89;12.85;12.73;11.39;9.84;9.39;8.53;7.13;6.84;6.3;	353.089												1.2577e+06	0.154649	>>	249663	271314	355804	75152.4	77350	53696.8	1.1541e+06	817289	1.2274e+06	172797	109917	167640	567711	941609	616735	96851.2	60494.4	81734.3	775867	808564	596472	162299	68830.1	106170	775196	759213	661724
>0.05	0.00169	>0.05	>0.05	137	9.08137	3.57032684E8;1.48973953E8;3.11027008E8;3.47003845E8;1.04984116E8;3.58035797E8;3.13042603E8;3.49000702E8;1.50989563E8;3.27022003E8;6.69066467E8;1.64968811E8;3.12030243E8;3.74022766E8;1.50969772E8;6.57066833E8;3.13022858E8;4.25020233E8;1.06979858E8;3.99043274E8;1.43035187E8;1.20979004E8;1.62989548E8;6.23061035E8;3.73027618E8;4.01058807E8;1.4997731E8;6.2507666E8;1.32979004E8;3.96043427E8;3.50003784E…	999.0;440.39;364.68;190.55;162.5;86.43;82.38;62.08;44.36;41.57;29.58;29.31;28.71;27.61;27.23;24.62;22.71;22.34;18.99;18.47;17.02;16.63;12.59;11.55;11.29;9.93;9.13;9.03;8.24;7.97;5.99;5.3;3.72;	357.033	311.033	312.04	1,2-Dithiolane-4-carboxylic acid; α-D-hexoside ester or beta isomer 3	C10H16O7S2		19.9032	S compound	A. Officinalis; C. Dawid and T. Hofmann, J. Agric. Food Chem., vol. 60, no. 48 (doi: 10.1021/jf3040868)	399.04, 357.03, 311.03, 205.02, 190.98, 175.01, 162.99, 148.97	357.03 formic acid adduct		3.73218e+06	0.116726	>>	397987	277833	1.01835e+06	850987	308187	480065	963415	1.31849e+06	1.45795e+06	1.1211e+06	1.27671e+06	1.74687e+06	626308	582143	1.15726e+06	933925	404379	622771	1.02401e+06	873225	1.1908e+06	2.02093e+06	1.66014e+06	1.17169e+06	559950	569588	663102
>0.05	0.00171	>0.05	>0.05	140	9.19401	5.19085876E8;4.73080353E8;5.20089172E8;4.75095947E8;5.21082092E8;5.09057343E8;4.74083618E8;5.07086121E8;4.41108215E8;3.41109741E8;5.87073364E8;5.3508075E8;4.75076569E8;5.36075867E8;5.11054138E8;9.47168152E8;4.89075317E8;9.93173767E8;5.61096497E8;5.63075562E8;4.76099396E8;4.39092529E8;4.27092438E8;9.49184265E8;5.65091187E8;5.58096863E8;9.83145142E8;5.10060883E8;5.57112732E8;5.49096436E8;4.77092041…	999.0;342.25;201.06;100.35;85.19;69.69;55.6;53.87;47.2;44.75;32.68;29.09;28.99;26.93;25.25;22.08;18.84;17.87;16.77;15.14;14.96;12.75;12.4;11.11;11.11;9.98;9.55;9.46;9.46;9.14;7.48;7.38;7.37;7.33;6.5;6.04;5.9;5.31;4.54;4.42;4.41;4.32;4.3;4.21;4.19;3.87;3.74;3.54;3.46;	519.086	473.086	474.093			4					519.09 (formic acid adduct), 341.11 (loss of pentose)		3.29608e+06	0.118624	>>	2.12605e+06	1.15308e+06	1.68095e+06	904362	1.84374e+06	720685	194276	240328	250147	562401	1.03643e+06	1.09031e+06	1.834e+06	1.08876e+06	1.28585e+06	1.01591e+06	1.68326e+06	2.28144e+06	789810	1.16603e+06	1.20637e+06	804291	1.34969e+06	1.05738e+06	738509	1.10362e+06	1.16715e+06
0	0	0	0	141	9.26164	1.8803566E8;1.44045868E8;5.00069885E8;	999.0;503.57;175.3;	188.036												76037.5	0.30969	>>	0	0	0	0	0	0	0	0	0	0	0	0	0	0	0	44649.9	0	0	0	0	0	0	0	0	75032.4	0	0
>0.05	>0.05	>0.05	>0.05	145	9.48672	3.57032745E8;1.48973953E8;3.11027008E8;1.44996857E8;1.75007416E8;1.04984116E8;2.05017975E8;6.79138855E8;3.58035889E8;2.51005783E8;3.47003937E8;3.59028381E8;2.65039307E8;1.50989563E8;3.13042603E8;1.90984589E8;3.45032776E8;1.62989578E8;6.23061646E8;1.13024658E8;1.50969727E8;3.12030426E8;2.20995239E8;3.49000732E8;1.17001846E8;1.61045853E8;6.8014209E8;3.27022034E8;5.61159363E8;3.1302298E8;2.79054993E…	999.0;460.27;385.4;287.53;263.37;160.92;142.93;133.81;115.03;111.05;110.09;85.57;82.07;67.16;66.57;63.57;57.95;45.97;44.88;41.57;39.62;39.05;38.46;37.57;34.97;33.94;33.07;31.69;31.52;30.26;23.33;20.45;18.6;16.95;14.97;12.99;12.97;12.7;12.36;11.82;10.99;10.07;9.05;8.6;8.56;8.35;8.2;8.17;8.11;7.89;7.76;7.37;7.02;6.59;6.41;6.11;5.92;5.85;5.52;5.5;4.63;4.35;4.1;3.79;3.75;3.66;3.54;3.33;3.14;3.05;2.93…	357.033	311.033	312.04	1,2-Dithiolane-4-carboxylic acid; α-D-hexoside ester or beta isomer 4	C10H16O7S2	2	20.0987	S compound	A. Officinalis; C. Dawid and T. Hofmann, J. Agric. Food Chem., vol. 60, no. 48 (doi: 10.1021/jf3040868)	357.03, 311.03, 205.02, 190.98, 175.01, 162.99, 148.97	357.03 formic acid adduct	311.03, 189.42, 104.98, 63.95,	1.32943e+07	0.165149	>>	9.44604e+06	1.00063e+07	9.0136e+06	5.8169e+06	4.8929e+06	3.58721e+06	1.10181e+07	1.22191e+07	1.08916e+07	2.76458e+06	3.06736e+06	3.4968e+06	1.16126e+07	9.45015e+06	1.06184e+07	3.83165e+06	3.19279e+06	4.11577e+06	9.67992e+06	1.11775e+07	8.29179e+06	6.61587e+06	4.17716e+06	3.29525e+06	1.04185e+07	9.4333e+06	7.67129e+06
0	0	0	0	146	9.50447	1.52985367E8;3.14046021E8;3.62998474E8;1.92980286E8;	999.0;611.33;509.14;416.38;	152.985												30694.1	1.54919	>>	0	0	0	23482.3	22867.7	19655.2	0	0	0	15025.7	24334.8	29259.4	0	0	0	17272.9	18556.1	21870	0	0	0	14176.2	27562.5	20692.9	0	0	0
0	0	0	0	150	9.96327	1.02547876E9;1.024977173E9;1.025979736E9;	999.0;977.52;550.67;	1025.48												73626.8	0.553923	>>	18944.3	10891.5	12286.2	25490.6	10941.9	6245.54	7447.13	7819.79	5098.05	11620.4	6057.72	8547.13	20461.6	26502	6067.92	33832.9	6488.16	5506.32	4723.21	13441.7	4946.22	61063.2	6306.29	5492.96	11324.4	18792.4	6723.06
>0.05	>0.05	>0.05	>0.05	151	10.1211	5.93152222E8;8.38115784E8;5.94155457E8;8.39119019E8;3.0911969E8;4.54572449E8;3.77147217E8;4.21137177E8;2.55089142E8;8.4010968E8;3.75131592E8;3.76139343E8;8.60098145E8;	999.0;399.22;296.44;116.93;99.54;73.88;64.16;58.28;58.16;56.58;47.05;40.37;31.85;	593.152												382089	0.246701	>>	125978	159066	83579.3	0	0	0	369752	216328	225968	0	0	0	178664	157106	104187	0	0	0	98996	193691	148453	0	3920.37	0	81582.5	137821	84052.9
>0.05	>0.05	>0.05	>0.05	156	10.4365	4.31192932E8;4.27182983E8;4.32196381E8;4.33208649E8;4.21164307E8;3.81177277E8;4.28186279E8;4.48183136E8;3.85187439E8;4.23161407E8;4.99180756E8;3.87203125E8;4.34212036E8;5.91194153E8;4.22167664E8;4.75182831E8;3.23125488E8;5.50300415E8;4.73204041E8;4.17154144E8;3.82180511E8;4.70204102E8;6.55237732E8;4.49186615E8;4.69220215E8;4.61203857E8;5.00184235E8;4.86199127E8;4.95170563E8;	999.0;283.46;221.32;123.14;120.29;70.71;48.37;44.65;39.96;35.44;33.13;30.36;25.84;24.82;23.11;19.63;18.19;15.06;11.25;10.13;9.55;9.06;9.03;8.7;8.68;8.55;8.26;7.24;6.46;	431.193	431.193	432.2			4							1.66385e+06	0.141214	>>	403546	478622	349214	114620	122424	75080.6	1.62117e+06	1.02002e+06	1.3482e+06	57097.4	83468	88437.2	502726	489102	432045	65341.1	149800	108195	383236	542206	312712	174762	156163	97905.9	409184	506805	459685
>0.05	>0.05	>0.05	>0.05	157	10.4365	3.55104065E8;3.56107483E8;2.9508432E8;2.350616E8;2.65072296E8;1.93050995E8;4.23091766E8;2.96086243E8;4.18099884E8;3.9307785E8;	999.0;170.92;84.26;41.94;32.25;27.82;22.86;11.48;9.24;9.16;	355.104												653443	0.0874947	>>	324570	497276	403346	72377.5	198942	185525	214380	341186	263487	144308	162051	181482	528169	560069	634424	180814	242838	234412	508466	538287	632355	276062	151728	152992	294327	231572	313925
0.01569	0.0181	>0.05	>0.05	159	10.5717	5.51178284E8;5.52181274E8;3.89124908E8;5.87155029E8;5.53183899E8;6.19165283E8;6.14173584E8;6.41173157E8;	999.0;275.97;76.47;56.99;41.31;37.34;23.71;22.07;	551.178												318057	0.104129	>>	221989	162215	165204	155721	135087	186927	154734	135867	85693.3	209406	143979	139464	140634	141252	135700	300041	222144	235767	165119	123053	119333	155818	64400.7	88580	195664	208570	189481
>0.05	>0.05	>0.05	>0.05	163	10.7745	1.19035309E8;1.62049255E8;1.59030243E8;	999.0;390.65;181.66;	119.035												18294.9	0.179445	>>	5406.5	5981.11	4966.35	7617.04	16323.1	11868.8	3360.4	3275.07	0	6661.22	8343.91	5075.52	5507.06	5123.72	3058.47	11335.9	8336.4	8768.36	4501.72	3869.37	7131.02	9461.61	9967.72	7822.59	6130.19	4682.36	7000.07
>0.05	>0.05	>0.05	>0.05	164	10.7971	7.27246887E8;7.28250427E8;6.81241333E8;7.29252808E8;7.17218079E8;7.95234253E8;6.8224469E8;7.71236328E8;5.19187927E8;	999.0;358.15;94.45;78.74;62.66;45.04;44.88;37.2;33.91;	727.247	681.247	682.254			4							285456	0.107936	>>	120700	78784.4	89962.3	265302	158849	117232	223720	110183	135132	149120	173580	151609	131248	92037.6	74601.9	168009	300027	194648	70220	77059	60452	210180	137527	119298	83433.9	86644.7	136593
>0.05	>0.05	>0.05	>0.05	167	10.9548	3.99130341E8;4.00133484E8;4.35107178E8;	999.0;187.57;94.25;	399.13												128825	0.242867	>>	25878.2	8530.02	13282.2	0	0	0	4964.4	10204	24625.3	0	0	0	5630.99	2832.58	6929.39	0	0	0	23961	27683.7	13272.9	0	0	0	89265.6	54699.3	12806.4
>0.05	>0.05	>0.05	>0.05	168	10.9998	5.2118866E8;2.9514032E8;2.81139984E8;5.67194153E8;5.22192078E8;5.57165527E8;3.59135468E8;5.52181335E8;4.6116748E8;2.96143738E8;5.68197693E8;2.99114288E8;3.81177094E8;2.82143402E8;1.90051331E8;1.175554932E9;3.33113434E8;3.7011499E8;	999.0;722.16;386.48;362.51;237.88;135.57;125.31;107.85;99.23;90.46;86.33;65.43;58.13;57.16;29.35;25.22;19.21;16.91;	295.14												565817	0.170376	>>	53620.7	46883.1	33923	9782.64	17534.9	8456.97	540164	253087	330941	6960.35	12652.4	11074.4	47287.1	41713.7	41410.4	8464.54	14393.9	18626.2	31636.7	49161.8	29360.2	12534.7	11353.9	4985.45	52263.7	57204.7	46137.6
>0.05	>0.05	>0.05	>0.05	169	11.0675	3.55104279E8;3.56107422E8;2.95082855E8;2.35061646E8;2.65072296E8;3.91080902E8;1.9305101E8;4.01109589E8;4.23091675E8;2.96086182E8;4.18099762E8;3.9307785E8;1.75040421E8;2.36065018E8;	999.0;171.15;151.24;99.73;58.09;51.49;43.77;37.09;27.64;21.53;18.03;15.65;12.66;11.33;	355.104	355.104	356.112			4					341.04 (loss of CH3), 309.13 (loss of CO2), 265.14 (loss of 2 CO2), 193.05 (loss of hexose),		807964	0.168989	>>	419113	623411	476046	4076.33	5293.15	3572.83	281456	421746	325942	0	4020.28	0	680975	691372	735497	0	7884.06	4678.43	668870	715287	710529	13080.2	0	0	379380	300415	379190
>0.05	>0.05	>0.05	>0.05	171	11.2027	3.53114929E8;3.09124969E8;3.54118378E8;3.99120483E8;3.10128357E8;4.21102509E8;7.0925293E8;	999.0;434.47;200.55;78.76;77.84;45.2;23.96;	353.115												358001	0.0673183	>>	31510.8	89258	25162.2	211571	314349	119180	162315	68641.9	172173	38605.4	96949.2	57656.4	126496	153687	126822	190933	312465	365955	295618	237564	352227	128614	323699	104398	158255	129704	19915.9
0.001	>0.05	>0.05	>0.05	173	11.2477	3.631091E8;3.64112518E8;	999.0;170.66;	363.109												47233.1	0.122055	>>	3316.94	2711.15	2780.02	35042.1	17659.2	19272.5	3622.58	3539.02	5101.1	38141.7	40344.9	38831.7	0	2742.83	0	27732.8	21493.5	15103.1	3841.18	2494.56	0	42925.4	29821.3	52798.8	5306.39	3869.07	5034.32
>0.05	0.0039	>0.05	>0.05	174	11.4054	4.61167328E8;4.62170715E8;4.15161682E8;2.5007254E8;5.2118866E8;5.51178345E8;4.51138672E8;1.72098297E8;4.16165192E8;5.2915509E8;4.63172546E8;6.37236023E8;5.67194092E8;5.22192078E8;4.53135834E8;1.48973984E8;5.57165649E8;5.03178223E8;4.52142212E8;1.32030502E8;3.59135498E8;2.51075897E8;5.05157318E8;4.78156158E8;1.91056458E8;1.30087723E8;4.83209137E8;4.91177887E8;6.00288757E8;6.38239868E8;	999.0;220.36;171.82;95.22;82.63;80.74;56.62;35.09;32.33;25.88;23.89;23.28;19.94;18.56;16.55;16.18;14.44;10.87;10.84;10.81;10.56;10.4;10.33;10.21;8.87;7.61;7.36;6.87;6.57;6.39;	461.167	415.167	416.175			4							1.31844e+06	0.100361	>>	381540	472030	367204	332936	200254	206794	1.27482e+06	888336	1.23003e+06	139438	228366	225902	606225	597058	550650	176289	220093	171062	761987	942182	646730	403179	477505	294843	433873	392393	438101
>0.05	>0.05	>0.05	>0.05	175	11.4506	5.6113269E8;6.07138184E8;5.97109375E8;5.62136108E8;6.08141479E8;3.99079529E8;	999.0;679.48;202.78;198.0;158.55;126.88;	561.133												72001.9	0.141812	>>	18567.2	54759.1	27041.4	16660.7	17639.5	7090.82	13607.8	16773.5	29596.6	14482.5	7602.72	11013.5	46341.8	44261.7	56788.8	13105.7	13023.3	14593.8	60998.8	40375.6	14632	46707.6	23702.9	20521.4	77069.5	71182.9	40145.4
>0.05	>0.05	>0.05	>0.05	176	11.6533	3.67104065E8;3.68107422E8;1.73045898E8;4.35091705E8;1.9305101E8;6.2514209E8;7.35215454E8;9.01263428E8;4.31193024E8;4.52082031E8;1.61082245E8;7.3621875E8;6.26145386E8;	999.0;183.16;111.37;34.5;34.19;29.76;27.43;15.89;14.45;13.43;11.43;8.17;6.78;	367.104	367.104	368.111	3-O-Feruloylquinic acid	C17H20O9		1.65564	phenolic	A. Officinalis; R. C. Rodrĩguez-Arcos, A. C. Smith, and K. W. Waldron, J. Agric. Food Chem., vol. 52, no. 15, (doi: 10.1021/jf030610t)		735.10 [2M-H]-		635808	0.222555	>>	417980	580902	351098	0	6143.17	1771.04	599812	553231	485193	0	0	0	526454	461375	417773	0	4634.34	3392.39	370120	561545	349343	0	4057.41	2506.16	362212	443455	518781
0	0	0	0	177	11.8111	1.19035301E8;1.80059845E8;1.80059814E8;1.49045975E8;	999.0;675.66;622.19;334.55;	119.035												28745.9	0.339576	>>	9000.99	11049.7	8381.4	16891.6	21015.2	17093	3177.14	2690.9	2435.82	9938.9	14167.1	10888.5	5846.22	7271.09	8549.99	23356.7	7860.46	15380.9	4894	4174.19	9266.7	20036.3	15283.6	13209.3	5257.18	4411.93	15395
>0.05	>0.05	>0.05	>0.05	178	11.8787	5.6113269E8;6.07138123E8;5.62136108E8;5.97109497E8;3.99079529E8;5.63129089E8;6.08141724E8;5.01111511E8;3.13042633E8;5.99106262E8;6.75125427E8;6.24128296E8;	999.0;292.03;192.21;142.94;97.12;78.56;61.26;58.56;58.01;53.48;39.27;26.17;	561.133												223147	0.145967	>>	67415.9	175231	93834.5	52791.7	54785.2	20779.1	59300.9	71360	106049	53809.8	30091.5	33375.9	151522	142002	179171	38078.8	33395.8	44012.8	174926	156468	57069.9	183317	67755.5	58484	219856	211541	119520
>0.05	>0.05	>0.05	>0.05	179	11.9012	4.3320871E8;4.61167297E8;7.41226013E8;4.15161682E8;4.34212036E8;3.87203064E8;3.0714035E8;4.39183075E8;5.51178223E8;4.23179871E8;7.42229919E8;7.6920575E8;4.62170715E8;1.29056061E8;4.50198914E8;4.16165558E8;5.01196533E8;6.9522052E8;7.7020874E8;	999.0;839.0;352.94;234.8;208.59;190.31;183.53;174.42;170.27;149.58;124.91;116.73;100.5;81.92;63.78;53.57;47.21;41.94;38.16;	433.209												495783	0.137731	>>	98536	128683	96098.8	10056.2	12120.5	6257.97	480424	179784	347084	5873.61	5944.38	11020.8	174482	208313	156269	18442.5	12766.5	13310	142113	204535	110525	14883.3	14774.9	10938.3	134273	161025	162193
0.001	>0.05	>0.05	>0.05	180	11.9237	5.07151733E8;5.08155334E8;5.53157532E8;5.43128662E8;3.27087891E8;5.75139587E8;5.09157623E8;	999.0;240.06;49.29;45.55;43.98;42.45;36.2;	507.152												137475	0.0589795	>>	20555.6	16298.5	19284.4	74893.4	24727.6	50852.5	31413.8	24143.6	35440	128067	115952	127046	14590	19121	17497.5	62946	45985.5	36936.7	23723.6	18501	31423.6	119318	97044.2	117712	30478.6	26002.1	33531.6
>0.05	>0.05	>0.05	>0.05	181	12.1491	7.71200134E8;7.72203491E8;7.73205505E8;8.07176331E8;7.74207825E8;8.17205261E8;8.61195374E8;8.08179749E8;8.85193054E8;3.07140289E8;8.34195496E8;8.0917218E8;8.39187317E8;8.18208435E8;8.62198547E8;8.8619635E8;8.35198914E8;8.10175964E8;8.40190613E8;8.56216797E8;8.19210754E8;8.55232361E8;8.03189087E8;1.168797363E9;9.01156006E8;8.8719873E8;3.08143585E8;8.72211121E8;1.16829541E9;8.63200317E8;8.71124023E…	999.0;357.14;103.55;32.33;20.45;20.33;11.24;11.23;10.35;9.74;8.81;8.47;7.55;7.18;4.15;3.95;3.1;3.03;2.79;2.17;1.96;1.94;1.57;1.32;1.27;1.24;1.22;1.21;1.15;1.08;1.05;0.98;0.95;0.93;0.93;0.89;0.87;0.86;0.84;0.83;0.8;0.76;0.71;0.69;0.61;0.55;0.49;	771.2	771.2	772.207	quercetin-3-O-glucosylrutinoside	C33H40O21		1.55673	phenolic	A. Officinalis	771.2	609.15 (loss of hexose), 301.04 (quercetin; = loss of trisaccharide)	609.15, 343.05, 301.04	9.43345e+06	0.0710599	>>	7.11337e+06	8.71887e+06	9.0726e+06	19813.9	29032.9	13986.7	9.00043e+06	8.78836e+06	6.05074e+06	30445.7	15504.6	8645.99	5.86794e+06	6.54025e+06	7.26789e+06	11958.7	22119.4	17746.9	5.30715e+06	5.69702e+06	4.93305e+06	29517.9	21389.7	13156.6	6.90222e+06	4.98325e+06	3.57907e+06
0.03355	>0.05	>0.05	>0.05	184	12.3293	5.23219604E8;5.69225281E8;5.24223022E8;5.70228333E8;3.61166351E8;5.5919635E8;5.25225647E8;5.91206909E8;6.13214661E8;5.71231079E8;5.61193359E8;3.62169556E8;5.60199524E8;6.37212402E8;	999.0;416.55;280.53;117.24;96.59;64.34;36.65;31.69;16.97;16.77;16.77;16.44;15.22;11.48;	523.22	523.22	524.227			4							599035	0.0942844	>>	401389	385891	334171	428413	355769	368661	372197	350593	403582	390013	409724	449280	400490	333403	319541	437504	358846	378828	322553	394426	298155	544807	459678	500109	355467	353528	339855
>0.05	0.00591	>0.05	>0.05	185	12.442	4.75182983E8;4.76186462E8;4.29177399E8;4.65154297E8;4.77188538E8;5.43170471E8;4.92173309E8;4.41177582E8;4.67151398E8;4.30180756E8;4.66157928E8;6.77268555E8;1.17056023E8;5.19173096E8;5.17194092E8;	999.0;233.9;85.27;78.77;32.33;28.98;26.34;24.64;23.67;19.66;17.05;12.25;12.13;10.94;9.93;	475.183	429.183	430.19			4							720973	0.112457	>>	176642	277949	177265	29486.6	63095.1	18804.4	691337	314316	642209	18581.1	26732.5	40240.6	375853	295247	221048	45639.1	80836.9	68650.1	260328	318828	265751	33252.2	44561	28258.7	214953	318685	257546
0.001	>0.05	>0.05	>0.05	186	12.5772	6.11199097E8;5.81188721E8;6.12202087E8;	999.0;892.34;360.74;	581.189												26266.5	0.162615	>>	0	0	0	16275.9	6324.21	11294.8	3518.41	0	3091.9	2341.29	2570.59	3161.55	0	0	0	16394.2	7843.39	18892.3	0	0	0	1561.38	8995.57	0	2437.95	0	0
0	0	0	0	188	12.6899	5.01075348E8;4.57085205E8;3.67104004E8;1.48973969E8;1.053310669E9;	999.0;528.33;405.06;394.38;182.18;	501.075												49462.8	0.498265	>>	14577.5	25544.9	17338.8	0	0	0	48287.2	37216.2	36934.1	5288.71	2564.05	5356.48	22895.7	31832.7	30163.3	0	0	0	29619.5	40642.7	19434.3	12642.1	4072.49	3986.47	28594.2	28541.1	24206.4
>0.05	>0.05	>0.05	>0.05	189	12.9603	3.59135406E8;3.60138885E8;1.97082413E8;9.69291016E8;	999.0;182.04;157.46;113.51;	359.135												54709.6	0.140231	>>	6189.75	3394.32	2932.93	14911.8	8870.29	11666.2	50439	43127.6	51398.5	17138.3	16622.7	15194.5	0	3828.74	0	12914.9	8939.59	10332.2	0	0	0	16229.8	15820.8	15546.2	9683.26	5541.89	4867.59
>0.05	>0.05	>0.05	>0.05	192	13.0657	6.09147217E8;6.10150513E8;1.219301392E9;6.11152588E8;1.220304932E9;1.221307739E9;1.222310913E9;6.45123352E8;6.99142517E8;6.7713446E8;6.72142578E8;7.23139954E8;6.4612677E8;6.471203E8;7.00145813E8;3.00028046E8;6.78137817E8;1.25527832E9;6.73146057E8;3.01035828E8;7.24143494E8;7.75123047E8;6.25140869E8;7.93133789E8;1.256281982E9;7.59127991E8;1.230794556E9;6.23125061E8;6.48123535E8;1.5241185E8;6.551525…	999.0;290.66;121.81;73.45;72.68;26.88;6.97;5.56;4.7;3.02;2.83;2.61;1.59;1.49;1.47;1.09;0.92;0.89;0.84;0.81;0.79;0.71;0.66;0.56;0.55;0.53;0.48;0.47;0.47;0.42;0.41;0.4;0.39;0.37;0.37;0.37;0.36;0.33;0.3;0.27;0.25;0.25;0.23;0.23;0.21;0.21;0.21;0.2;0.2;0.18;0.18;0.18;0.16;0.14;0.08;0.06;	609.147	609.147	610.154	quercetin-3-O-rutinoside (rutin)	C27H30O16	2	1.81669	phenolic	A. Officinalis		301.04 ( quercetin = loss of hexose and deoxyhexose), 1219.30 [2M-H]-		3.55102e+07	0.113843	>>	2.93495e+07	3.19516e+07	2.93132e+07	94996.1	13008.5	3658.79	3.15052e+07	3.15828e+07	3.15526e+07	67865	75197.6	19575.4	3.17315e+07	3.11425e+07	2.94279e+07	110146	22310.8	10065.1	2.81823e+07	2.97207e+07	2.76254e+07	42323.2	36634	47544.7	2.24438e+07	3.1139e+07	3.1213e+07
>0.05	>0.05	>0.05	>0.05	193	13.267	1.48973953E8;1.04984108E8;3.20937073E8;1.50989578E8;1.06979866E8;1.50969742E8;2.98955017E8;1.20979042E8;1.4997731E8;1.82979446E8;1.64968872E8;3.22932922E8;1.05987442E8;3.82907654E8;4.86883179E8;1.36973969E8;3.21940125E8;3.36910919E8;1.94979462E8;3.22952637E8;3.36931946E8;3.00970612E8;1.19017479E8;3.00950775E8;2.35907791E8;2.7694693E8;3.9887973E8;	999.0;570.55;169.39;162.97;93.64;92.8;54.74;50.24;40.47;40.2;29.5;26.68;22.35;17.23;13.41;12.74;11.91;11.52;9.99;9.62;9.01;8.93;8.51;8.27;8.22;7.57;5.38;	148.974	148.974	149.981	Asparagusic acid; 1,2-Dithiolane-4-carboxylic acid	C4H6O2S2	1	2.05733	S compound	A. Officinalis	320.94, 148.97, 104.98	104.98 (loss of CO2)	104.98	1.5894e+06	0.0956708	>>	945725	735793	743693	531028	673739	476150	766429	809430	547362	670542	323434	677829	693277	797145	748656	1.04779e+06	583250	633723	896083	1.2067e+06	951026	744815	458821	412386	856571	838965	856044
0.001	>0.05	>0.05	>0.05	194	13.2896	5.6519397E8;5.6619696E8;6.6916925E8;5.55164917E8;	999.0;263.04;206.03;71.1;	565.194	521.2	522.207			4							80380.8	0.0568519	>>	27294.7	36320.7	18064.6	42316.4	20633.5	20943.9	28472.4	40310.9	44150	33436.5	53206	55224.7	77171.9	26123.8	31955.1	12233.4	8672.03	9737.91	13557.9	43083.1	5803.41	60382.6	51390.3	48833.1	42771.9	64484.2	44200.3
>0.05	>0.05	>0.05	>0.05	195	13.2896	2.16961502E8;2.78932068E8;2.06932663E8;	999.0;331.85;203.18;	216.962												45285.3	0.0273187	>>	35083.1	34478.6	36194.1	36082.3	39563.4	35224.2	34420.5	35018.5	30843.5	39891.9	28946.7	41090.4	32410	35660.1	36773.8	42276.7	39589.7	41119.5	36663.9	35548.4	37940.7	40796.9	30842.7	34513.9	35651.8	34325	36793.6
0	0	0	0	197	13.4473	7.52130859E8;2.69151093E8;4.49109802E8;7.5313446E8;	999.0;253.36;252.67;226.43;	752.131												45494.9	0.500815	>>	30081.5	44115	22418.8	3587.55	2500.46	1851.59	14164.7	26922.9	16480	2722.76	2939.03	3490.17	25683.6	18903.2	12548.9	3886.76	0	0	18102.4	18961	14536	5504.17	2573.5	0	28091.1	32856.4	13312.8
>0.05	>0.05	>0.05	>0.05	198	13.4923	5.53157349E8;5.54160583E8;5.07151764E8;5.43128357E8;	999.0;248.84;231.85;88.14;	553.157												66452.8	0.20503	>>	7065.43	17337.5	6054.58	12672.5	8351.32	10360.6	26748.6	14982.3	12743.1	38410.9	24046.9	38279.3	9210.79	19096.2	9923.91	55600.4	12826.6	14093.7	9391.04	6447.8	13137.5	43515.4	27666.9	30826	6211.29	15250.8	24018.8
>0.05	>0.05	>0.05	>0.05	199	13.56	4.41017578E8;3.53037659E8;2.93016418E8;1.7702301E8;3.11026978E8;4.42021057E8;2.08995148E8;4.43013641E8;9.35095337E8;3.75019684E8;3.97027618E8;	999.0;496.02;256.83;245.02;193.01;144.11;112.12;93.47;72.18;57.35;52.94;	441.018												208388	0.240467	>>	4648.41	6771.18	12627.7	2072.78	0	0	197885	91510.3	157885	0	0	0	41419.4	189434	59526.8	0	0	0	47795.7	80172.3	39582.8	0	0	0	43712.7	69399.6	49673.8
>0.05	>0.05	>0.05	>0.05	200	13.7854	2.64985016E8;1.48973953E8;1.04984116E8;1.1500399E8;1.50989594E8;2.65988434E8;2.66980988E8;2.80980042E8;2.67000671E8;1.33014603E8;3.32972595E8;1.50969757E8;1.06979874E8;5.52959534E8;1.20979065E8;1.49977341E8;1.64968933E8;1.19035301E8;5.32993347E8;	999.0;665.36;330.91;127.48;91.92;85.68;81.8;78.65;71.56;68.5;58.56;55.28;38.24;33.32;27.19;24.37;22.06;21.68;10.91;	264.985	264.985	265.992			4							1.02037e+06	0.128371	>>	199740	176843	269059	705371	450833	548156	173011	315824	202634	482220	340638	447848	267497	231502	276329	538258	429378	587352	324890	237774	203063	722881	846260	978005	406751	239197	224731
>0.05	>0.05	>0.05	>0.05	201	13.8078	4.63089081E8;4.64092407E8;3.89004669E8;3.42999268E8;3.5811496E8;4.65094299E8;5.3107666E8;1.50056396E8;3.78975922E8;3.00028046E8;4.99065887E8;7.29081299E8;3.82064148E8;1.80946075E8;5.260849E8;8.7316687E8;3.91000488E8;3.09011414E8;1.17001877E8;3.48086243E8;3.90008209E8;3.80972748E8;3.44994934E8;2.51005859E8;5.01062897E8;4.05994934E8;3.44002594E8;3.12109344E8;2.82978088E8;3.59118317E8;2.79054901E8;4…	999.0;232.0;72.27;56.83;38.18;36.06;28.11;22.41;18.99;17.94;17.44;12.03;11.8;10.99;10.68;10.04;8.62;8.24;8.23;8.19;7.63;7.38;6.73;6.27;6.15;5.79;5.59;5.55;5.51;5.08;4.93;3.5;3.39;	463.089	463.089	464.096	quercetin-3-β-D glucoside | 6-Hydroxyluteolin 5-glucoside | Hypolaetin 7-O-glucoside | Tricetin 7-glucoside | Isoetin 7-glucoside | 6-Hydroxykaempferol 3-glucoside	C21H19O12	3	1.89908	phenolic	A. Officinalis		301.04 (loss of hexose)		1.65759e+06	0.140326	>>	1.36608e+06	1.54791e+06	1.27903e+06	30801.7	68938.9	35158.8	935533	1.10601e+06	873805	40458.5	46664.6	26034.9	1.62483e+06	1.40983e+06	1.32739e+06	12113.6	72926.6	35180	1.08391e+06	1.26695e+06	1.23208e+06	66540.7	41384.7	32443.8	839603	1.35332e+06	1.26028e+06
0	0	0	0	203	14.0107	4.15125366E8;4.16128632E8;4.05096497E8;2.07066757E8;	999.0;198.26;149.83;116.97;	415.125												96627.4	0.408744	>>	10154.2	12697.4	7521.47	10333.3	3372.32	2814.28	30141.6	23318.5	4841.41	0	0	0	10020.5	34619.3	15238.6	0	12261.8	5957.26	23362.5	15146.4	15252.4	0	0	0	11588.7	14791.4	34666.3
0	0	0	0	204	14.1008	2.45093597E8;2.46096909E8;2.89083435E8;2.03082947E8;5.80177246E8;2.01103729E8;2.90087036E8;3.11065491E8;2.04086533E8;2.67075623E8;3.57071167E8;1.16035736E8;2.7708371E8;6.98325378E8;5.81187927E8;	999.0;139.58;107.63;105.59;33.02;16.59;15.59;14.17;12.83;9.24;7.82;7.59;6.35;3.18;2.45;	245.094	245.094	246.101			4							2.45113e+06	0.325433	>>	47744.3	28615	56202.3	0	0	4736.64	717355	225096	3.27916e+06	0	0	0	7801.31	13415.9	41866.7	4580	0	0	31563.3	44914.3	60600.8	0	0	0	158627	125179	61695.6
>0.05	>0.05	>0.05	>0.05	205	14.1008	4.41198578E8;3.95192993E8;4.42202026E8;5.07151733E8;	999.0;209.99;195.13;100.48;	441.199												55183.9	0.14883	>>	17840.2	7939.53	13009.8	34014.2	19030.3	23923.4	25225.9	13569.7	15028.1	11857.5	18927.6	17330.5	8382.96	9324.24	7752.11	7257.56	12565.8	24019.4	6125.22	11248.9	6591.92	51316.5	55723.7	33331.4	11386.1	3531.5	3692.14
0	0	0	0	212	14.619	3.89004639E8;3.42999237E8;3.78975952E8;3.80972687E8;1.8094606E8;4.05994934E8;4.56992371E8;3.09011353E8;3.91000488E8;6.09147095E8;2.51005783E8;1.17001907E8;3.44994965E8;3.90008118E8;3.44002563E8;2.82977966E8;2.79054932E8;3.7997937E8;4.31015442E8;6.10150269E8;4.28015808E8;3.57032562E8;4.19015594E8;3.11027008E8;	999.0;872.57;482.79;188.84;183.23;161.94;147.31;139.31;135.15;133.39;115.75;113.57;109.25;107.75;91.37;86.77;85.72;51.62;50.32;49.91;43.77;41.71;35.48;32.7;	389.005	CHECK 14.47 (593.15) AND 14.76 (623.16)	#VALUE!										447218	0.326929	>>	447356	433740	308676	22634.4	23723.2	13155.8	280834	314213	212653	9446.99	5915.95	12444.7	440961	347548	281169	0	7376.35	6485.2	256506	308447	161869	24603.4	18115.5	12807.1	330041	374867	251888
0	0	0	0	213	14.6868	3.55104065E8;3.56107391E8;3.45075287E8;1.47045502E8;3.09098755E8;3.47072479E8;	999.0;165.75;153.64;125.02;87.75;42.07;	355.104												121039	0.40402	>>	0	0	0	13498.9	7302.34	19494	0	0	0	14240.2	105124	48329.7	0	0	0	33841.4	9070.68	24018	12440	3021.67	20751.5	9167.2	54710.7	22399.3	0	0	0
0	0	0	0	214	14.7542	5.77269653E8;5.77771179E8;1.109540527E9;5.78272644E8;1.110543457E9;	999.0;573.05;318.77;197.46;178.06;	577.27			n.i.		4		phenolic					111983	0.355209	>>	0	0	0	95096.9	10321.3	17136.3	0	46274.6	4615.45	3954.47	2988.87	8605.97	14223.8	3142.15	0	3759.65	0	0	7651.13	26621.2	0	40736.2	112867	27218.4	5866.62	0	0
>0.05	>0.05	>0.05	>0.05	216	15.0021	2.79124359E8;2.80127625E8;3.9907959E8;3.25129822E8;6.71220703E8;3.47111755E8;1.39076782E8;2.05123856E8;5.59256165E8;2.3513446E8;3.26133301E8;1.69087418E8;1.68079605E8;3.15101166E8;2.4911377E8;4.01075592E8;3.48115265E8;3.93213562E8;	999.0;160.64;130.53;99.96;69.78;52.44;49.81;30.4;21.32;16.84;15.75;13.83;12.15;11.56;10.53;8.61;8.42;7.87;	279.124												751091	0.184237	>>	41224.3	47850.2	29971.9	12433.7	24897.1	10560.2	709961	556587	589178	25520	13701.1	16117	47060.8	35626.3	48560.7	8171.63	12350.2	13045.4	60507.3	76527.3	45995.6	44895.9	17728.1	22272.4	116961	72381.9	45880.2
>0.05	>0.05	>0.05	>0.05	220	15.3176	5.6519397E8;5.66197021E8;3.3912439E8;7.25231079E8;5.19188293E8;5.82183716E8;1.04984032E8;6.33181274E8;5.67199768E8;5.57161865E8;	999.0;282.89;154.31;105.99;97.37;58.16;54.83;53.37;49.07;38.18;	565.194												194955	0.136233	>>	85287.3	102039	62143	68385.2	15649.8	28124.2	126624	134718	184812	48040.4	43793	58966.3	148051	84900.2	86075.7	50023.1	11567.4	16425.3	73777.4	153723	60349.9	100153	77249.6	86055.4	97123.5	159527	145751
>0.05	>0.05	>0.05	>0.05	221	15.3401	7.19342468E8;6.73336853E8;7.20345825E8;6.74340515E8;7.21348877E8;7.0931366E8;6.75343628E8;7.41324158E8;7.23337158E8;7.10317566E8;6.77331848E8;7.11310608E8;7.42327698E8;7.87330078E8;7.05327087E8;7.24340759E8;7.36331848E8;7.63331787E8;7.61352661E8;6.78335388E8;7.12314697E8;7.88333069E8;7.51331909E8;7.57369446E8;7.0633075E8;8.03293457E8;	999.0;854.75;423.53;345.85;92.59;88.06;68.52;53.84;42.2;32.31;30.73;24.68;21.44;20.56;19.51;16.31;15.61;13.01;12.35;12.32;8.84;8.37;7.89;7.09;6.86;5.43;	719.342	673.342	674.35			4					719.34 (formic acid adduct), 629.35 [loss of CO2]-		2.07699e+06	0.0696356	>>	105094	160568	105868	894681	1.12669e+06	423148	132091	82498.6	201343	715641	768586	823821	23714.1	191309	254890	1.85476e+06	191305	1.39029e+06	220818	185156	240076	821710	1.76531e+06	976211	270807	17523.5	41733.7
>0.05	>0.05	>0.05	>0.05	225	15.5655	1.31071655E8;1.73082275E8;6.09147156E8;1.13061089E8;2.39054199E8;1.04984085E8;1.95064301E8;	999.0;827.48;293.38;147.48;104.74;94.38;67.44;	131.072												141877	0.149678	>>	64232.4	77750.6	50575.2	11753.6	11065.3	11948.2	135515	115133	123020	10885.8	10404.7	15641.3	45971.6	46340.2	41033.9	17680.8	6819.15	15951.6	46388.4	53468.5	54677.4	14176	12187.5	6282.38	62858	109545	93482.2
>0.05	>0.05	>0.05	>0.05	226	15.8584	4.17213806E8;4.1821701E8;4.07184967E8;4.85201294E8;4.34203796E8;4.09182159E8;3.71208221E8;4.08188416E8;8.45252258E8;	999.0;220.26;99.75;40.26;39.0;32.19;18.74;18.03;11.04;	417.214	371.214	372.221	Blumenol C glucoside	C19H32O7	3	16.8695	fatty acyl glycoside			417.21 (formic acid adduct)		768362	0.149959	>>	185699	286397	212755	0	0	0	740248	345222	565178	0	0	0	208645	241127	224031	0	0	0	151232	159792	189576	0	0	0	178869	174360	168422
0	0	0	0	227	15.9035	1.136542358E9;1.136877075E9;1.137210938E9;1.136208252E9;	999.0;955.07;595.15;566.73;	1136.54												51251.7	0.362569	>>	22909.5	18336.5	23623.3	14662.1	6938.48	8634.67	17926.5	9677.3	15332.1	44251.9	12957.3	27332.4	19105	19644.2	18832.5	7898.62	0	29668.4	18918.6	17105.6	12337.8	20132.7	11643.4	13584.7	20794.6	27711.6	18245.9
>0.05	>0.05	>0.05	>0.05	231	16.1964	4.6110965E8;1.750979E8;9.91273743E8;4.62113037E8;4.2712851E8;4.97086273E8;9.98362E8;	999.0;490.97;474.48;225.85;148.7;74.46;70.99;	461.11												132794	0.114905	>>	76767.4	93984	73744.1	9425.81	10721.1	9011.91	122199	115271	103443	6734.88	7874.9	8388.17	92846	82792.2	75532.9	7759.68	9315.73	9509.7	74995.4	128448	81153.8	16450.5	17887.8	9438.19	37704.9	55122.1	46925.5
0.01085	>0.05	>0.05	>0.05	233	16.3316	1.125534912E9;1.126538208E9;1.127540649E9;	999.0;575.99;212.1;	187.098	187.098	188.105	azelaic acid		4	1.60262		https://www.mzcloud.org/DataViewer#Creference331#T5013#c#598423				156672	0.205813	>>	0	0	0	23900.7	0	8289.45	0	0	0	0	0	2405.97	0	0	0	44706.1	0	0	0	0	0	25234	11650	0	12506.2	3606.22	0
>0.05	>0.05	>0.05	>0.05	232	16.3316	1.87097885E8;1.25097496E8;1.88101242E8;2.0907988E8;	999.0;127.96;67.2;61.41;	1125.53												73560	0.0148707	>>	64677.7	70026.6	64708.3	62642.8	65002.3	65124.6	51760.3	61017.6	58247	67363.7	63886.5	68015.2	55342.7	61111.5	62268	57214.6	64175.2	56475.9	63651.8	60668	53334.6	64229	66580.2	65480.7	61754.2	59918.3	59887.7
0	0	0	0	234	16.4668	5.05136078E8;5.13220032E8;3.85150848E8;5.06139313E8;3.61187256E8;7.38203064E8;3.86154449E8;4.47093933E8;7.5738739E8;	999.0;664.76;422.24;270.35;240.26;221.89;62.52;25.87;0.0;	505.136												108973	0.405189	>>	22849.6	15020.2	13006.5	4634.79	3058.72	0	84521.7	53196	98569.2	0	0	0	13511.4	16006.7	11608.5	0	0	0	16542.1	19462.3	22263	2862.25	3469.02	0	16685.1	11291.2	11778.1
0	0	0	0	238	16.6697	1.141214478E9;1.141548828E9;1.141883057E9;1.140880005E9;1.142216919E9;	999.0;892.42;593.84;550.35;303.98;	577.27												85004.7	0.502807	>>	46149.1	78123.2	51181.6	12375.9	0	4938.53	71365.1	37566	52398.9	2308.09	8568.87	10821.6	54131.7	45590.1	39718.5	0	0	0	49406.9	49536.9	19033.5	17277.3	13963.7	7355.82	35784	36837.2	54015.9
>0.05	>0.05	>0.05	>0.05	237	16.6697	5.77269531E8;5.70261841E8;1.109539795E9;5.77771118E8;1.095524414E9;5.70763367E8;1.110543457E9;1.096527832E9;5.78272644E8;5.71264771E8;1.111546265E9;5.47258911E8;1.097530762E9;5.47760437E8;5.78773865E8;5.54266418E8;5.72255127E8;5.71765869E8;1.112548706E9;1.09951123E9;1.063533813E9;5.54768433E8;1.049518555E9;5.65247559E8;6.7733136E8;1.08549585E9;1.100514648E9;1.098533447E9;5.48262146E8;7.57366272E8…	999.0;683.79;594.28;580.61;420.39;394.3;344.33;238.46;228.04;147.41;123.16;115.47;83.44;63.76;60.44;53.34;45.06;36.96;33.17;30.88;30.59;29.34;28.61;26.13;24.59;21.29;19.58;18.85;17.85;16.22;15.83;15.73;14.86;14.31;12.79;9.08;	1141.21												2.20452e+06	0.135579	>>	0	0	0	410510	147711	310379	0	0	0	81547.6	87614.4	111028	0	0	0	1.2336e+06	143712	619152	0	0	0	113488	1.02146e+06	157100	7853.38	0	0
0	0	0	0	239	16.7598	1.109539917E9;5.77269653E8;1.110543457E9;5.77771118E8;5.78272583E8;	999.0;624.18;578.16;339.13;175.53;	1109.54												217250	0.702266	>>	0	0	0	71999.7	28836.9	108955	0	0	0	18696.5	13597	20045.6	0	0	0	115816	14612.5	49593.3	0	0	0	24662.6	46803.7	23953.7	24618.7	0	0
>0.05	>0.05	>0.05	>0.05	242	16.94	2.07066635E8;1.65055984E8;1.47045517E8;2.73038574E8;2.08070023E8;1.66059341E8;2.29048615E8;1.48048843E8;6.09147095E8;1.049841E8;	999.0;742.31;698.22;114.58;110.66;67.02;63.34;61.82;42.54;40.85;	207.067	SUGAR ARTEFACT	#VALUE!										595536	0.166045	>>	364200	320344	270273	70859.6	70244.3	73914	561675	382374	359310	54876	70595.4	89359	293173	246450	282366	107227	65737.2	138033	237604	331539	317891	122009	106394	97969	309236	323672	331686
>0.05	>0.05	>0.05	>0.05	244	17.2105	1.109540039E9;1.111550049E9;1.110543335E9;5.78274841E8;5.77770996E8;5.70261292E8;5.70762878E8;	999.0;693.45;585.9;460.58;278.22;230.66;136.48;	1109.54	SUGAR ARTEFACT	#VALUE!										194057	0.211749	>>	0	0	0	47157.9	12437	12782.1	0	21692.8	0	2216.89	0	2774.83	10181.6	12444.2	9757.45	165966	0	26403.9	8488.51	11801.5	0	23611.6	32288.2	13110.5	11360.5	0	0
0	0	0	0	245	17.3006	1.04984093E8;6.09147156E8;1.48973953E8;	999.0;913.68;723.94;	609.147												22555.1	0.79725	>>	13483.7	14762	11651.2	0	0	0	9708	16115	12594.5	0	0	1996.55	15212.9	9076.86	12478.1	0	0	0	10478.7	17392.5	28784.7	2984.75	0	0	12102.4	12648.2	11466.2
>0.05	>0.05	>0.05	>0.05	248	17.5484	4.67214203E8;4.68217712E8;4.21208618E8;4.57185486E8;4.22212036E8;5.35201904E8;4.59182617E8;4.58188843E8;	999.0;215.52;203.02;54.06;37.65;31.32;15.98;8.13;	467.214	421.214	422.221			4							657313	0.120322	>>	477874	282259	466473	193545	253205	103111	364458	348494	383814	87783.2	196901	195173	469489	427626	311385	214737	171052	296139	540784	229253	197721	403497	215657	123629	492464	412579	250896
>0.05	>0.05	>0.05	>0.05	249	17.6611	1.05153418E9;1.097538696E9;1.05253772E9;1.09854187E9;1.053540649E9;1.099546509E9;1.087510986E9;1.054543335E9;1.100547852E9;1.088514282E9;1.165521362E9;5.48266174E8;1.166529663E9;1.089506836E9;5.4876532E8;5.7126886E8;8.32426514E8;1.255597656E9;6.50799866E8;6.50298157E8;8.33430298E8;	999.0;560.12;559.17;327.06;190.43;119.97;52.78;46.93;30.7;29.2;28.99;27.42;17.15;14.12;14.1;13.13;11.04;6.97;6.83;5.91;5.59;	1051.53	1051.53	1052.54	Furostane-3,22,26-triol; (3β,5β,22α,25S)-form, 3-O-[β-D-Glucopyranosyl-(1→2)-[α-L-arabinopyranosyl-(1→4)]-β-D-glucopyranoside], 26-O-β-D-glucopyranoside	C50H84O23		1.06073	saponin	A. Officinalis	1124.50, 1097.54, 1051.54, 1037.54, 963.48	1097.54 (formic acid adduct), 963.48 (loss of 2CO2)		1.81421e+06	0.20389	>>	0	0	0	1.0608e+06	44230.3	37605	0	0	0	65759.2	7039.32	21526.4	0	0	0	1.70768e+06	142137	135787	0	0	0	202685	194786	133163	0	0	0
>0.05	0.00126	>0.05	>0.05	250	17.7737	6.11329407E8;6.57335022E8;6.12332703E8;6.58338379E8;4.49276184E8;6.47305908E8;3.45155945E8;3.87114838E8;	999.0;671.06;290.99;214.19;108.26;102.54;100.89;62.88;	611.329												109543	0.183543	>>	87178.6	57392.9	106100	13667.8	16569.9	11586.6	39312.3	51188.5	50065.8	3590.2	4696.7	4234.11	67039.2	52483.2	65127.7	3036.62	13487.6	8238.37	33139.9	53865	30670.2	13354.9	19564.3	6691.77	84518.9	48845.5	53867.8
>0.05	>0.05	>0.05	>0.05	253	17.9766	1.095524414E9;1.09652771E9;1.049518311E9;1.097530396E9;1.050522217E9;1.050020874E9;5.47258972E8;9.63482178E8;5.47760681E8;1.098533081E9;5.7026178E8;9.64485413E8;1.085496216E9;1.05102417E9;5.70763306E8;1.073023926E9;1.163511597E9;1.072522095E9;1.08649939E9;5.48261841E8;1.073525269E9;1.164514893E9;9.65488892E8;1.087493042E9;5.71264404E8;1.068008911E9;1.074027344E9;5.65247009E8;6.50799927E8;1.088495…	999.0;565.72;278.32;218.36;164.44;111.02;110.31;87.18;62.24;56.38;54.52;44.65;40.13;31.81;31.23;30.39;29.45;26.5;22.19;20.47;18.77;16.71;16.64;11.4;10.79;8.09;7.95;7.9;7.38;6.99;6.93;6.39;6.2;5.52;5.08;4.77;4.48;4.03;3.88;3.69;3.55;3.4;3.36;3.35;	1095.52	1049.52	1050.53	n.i.				saponin	fenugreek seeds	1245.60, 1163.51, 1095.53, 1049.52, 963.48, 547.26		1083.57, 1049.51, 1037.33, 952.67, 916.96, 833.99, 743.50	4.47522e+06	0.11695	>>	9032.68	7388	3807.65	1.75133e+06	657588	699115	0	3862.83	0	514495	385669	703957	7983.82	13322.4	16617.3	3.89288e+06	647326	1.24041e+06	6735.93	9697.65	10982.7	1.23245e+06	1.58376e+06	939305	50250.5	15174.5	7707.08
>0.05	>0.05	>0.05	>0.05	254	17.9991	9.67384216E8;9.68387634E8;3.52177124E8;4.11170044E8;	999.0;511.18;397.46;112.28;	967.384												192817	0.154321	>>	17466.4	18623.5	20696.6	0	0	0	53875.9	47292.9	203901	0	0	0	20993	18027.2	18350.3	0	0	0	17822.9	19369.6	16067.6	0	0	0	24589.7	28538.6	23248.3
>0.05	>0.05	>0.05	>0.05	263	18.7652	1.091529663E9;1.065514038E9;1.079529785E9;1.066517822E9;1.077514038E9;5.69253845E8;1.078517334E9;1.06752002E9;5.69755554E8;1.2555979E9;1.09351001E9;1.256601563E9;1.094513062E9;1.019507874E9;1.125499023E9;1.080533569E9;5.32253296E8;5.55256165E8;5.46250671E8;5.70257202E8;1.055485352E9;1.068522583E9;1.109504517E9;5.32754883E8;1.020511292E9;1.082504272E9;1.126501953E9;1.081500366E9;1.257604248E9;5.77…	999.0;771.52;558.96;437.23;343.79;256.25;225.04;156.25;138.71;135.1;134.44;86.77;74.81;73.24;71.61;68.89;66.16;61.5;60.98;50.47;45.72;45.61;45.09;43.68;43.18;42.66;39.4;36.33;34.78;18.91;14.0;	1091.53												562744	0.104492	>>	2057.93	10889.3	17585.1	262884	96276.9	106467	0	38526.4	7671.49	63552.3	56748.3	95558.4	4108.83	5729.67	5761.73	472641	99330.2	217984	13616.6	24555.6	4482.94	148938	300726	150971	28625.1	5378.98	4666.91
0	0	0	0	264	18.833	4.29119904E8;4.3113559E8;3.83114227E8;2.11076828E8;4.30123169E8;3.84117584E8;4.19091064E8;	999.0;567.6;493.36;374.82;236.09;108.92;104.56;	429.12												143833	0.74865	>>	35172.8	3133.79	27400.4	0	0	0	0	0	24951.5	0	0	0	0	0	0	0	0	0	16280.9	0	0	0	0	0	253272	156587	52710.7
>0.05	>0.05	>0.05	>0.05	266	18.9681	5.93188599E8;5.94192078E8;	999.0;295.01;	593.189												60223.3	0.292153	>>	20098	15281	10045.2	5227.44	4796.43	3260.03	27803.4	14226.5	8771.84	4021.38	2220.47	1404.41	10312.3	23860.7	9923.31	0	7538.7	5094.37	18361.8	12135.9	13030.4	0	0	0	21118.2	23818.8	25423.8
0	0	0	0	272	19.1831	6.66359802E8;4.62753876E8;2.29050247E8;1.108315186E9;1.048372925E9;1.205765381E9;1.109338013E9;1.205816284E9;2.55536789E8;3.93718323E8;1.141703247E9;1.049315552E9;4.56625549E8;1.20589502E9;1.041195557E9;1.109447998E9;1.112859497E9;3.93710693E8;9.52588135E8;1.205470215E9;2.3823262E8;5.54986633E8;	999.0;949.88;748.33;734.78;731.1;721.56;534.38;529.53;519.02;468.19;450.01;445.52;382.44;370.61;353.35;339.51;267.39;264.65;262.75;190.37;115.43;74.7;	413.125												241959	1.54919	>>	0	0	0	0	0	0	0	0	0	0	4264.83	0	0	0	0	0	19096.6	28167.4	0	0	0	0	3238.82	56635.6	0	0	0
>0.05	0.01391	>0.05	>0.05	276	19.2287	1.093545044E9;1.094548096E9;1.079530151E9;1.094045898E9;1.080533691E9;1.095550415E9;1.087039429E9;1.086536377E9;1.087541138E9;1.095048706E9;1.081536865E9;1.064037598E9;1.063535889E9;1.064539551E9;1.096552979E9;1.088042603E9;1.033523926E9;1.057029907E9;1.056528198E9;1.071045776E9;1.080032104E9;1.047539551E9;1.070544067E9;1.065041138E9;1.034527832E9;1.057531616E9;1.034026001E9;1.082540649E9;1.07154…	999.0;620.69;393.7;272.53;215.39;196.64;133.79;115.41;87.15;87.09;73.08;72.0;62.45;45.57;44.73;41.08;36.45;29.27;25.66;25.03;24.74;24.14;22.9;20.25;19.07;18.35;17.51;17.0;14.68;13.95;13.48;12.17;9.86;8.46;8.19;7.24;7.19;5.83;5.81;5.14;5.12;5.1;5.01;4.78;4.52;4.46;4.13;3.95;3.81;3.0;2.95;2.9;2.85;2.79;2.69;2.63;2.46;2.41;2.38;2.35;2.32;2.27;2.26;1.96;1.85;1.75;1.68;1.5;1.43;1.42;1.35;1.19;1.16;1.1…	1093.55	1047.54	1048.55	Protodioscin | Protoneodioscin	C51H84O22		1.33813	saponin	A. Officinalis	1346.89, 1161.54, 1093.55, 1079.53, 952.91, 804.24	1093.54 (formic acid adduct), 1079.53 (loss of CH3 from formic acid adduct), 901.48 (loss of deoxyhexose), 755.42 (loss of 2deoxyhexose),	1047.54, 988.00, 952.96, 901.48, 883.47, 787.70, 755.42, 666.34	6.16933e+07	0.0710332	>>	1.65736e+06	1.88193e+06	998334	4.05822e+07	2.12782e+07	2.17733e+07	34442.3	1.24168e+06	82795.9	1.74081e+07	2.12701e+07	2.33096e+07	802868	1.14231e+06	1.69507e+06	5.98085e+07	1.73742e+07	3.00761e+07	1.60857e+06	757252	1.04281e+06	3.00945e+07	4.15334e+07	3.2311e+07	3.46991e+06	928362	1.29072e+06
>0.05	>0.05	>0.05	>0.05	280	19.4697	2.63129303E8;1.53092392E8;2.6413269E8;2.19139389E8;3.3111676E8;3.09134888E8;5.27266296E8;1.5409581E8;2.01128922E8;2.04115585E8;3.321203E8;2.20142868E8;2.99106171E8;1.52084671E8;3.10138306E8;	999.0;204.45;154.59;96.33;65.5;56.8;24.88;21.67;17.56;17.35;12.83;12.64;11.59;10.85;9.47;	263.129												752228	0.136628	>>	95468.7	83990.9	54351.2	0	0	0	590604	558388	715730	0	2617.17	0	67925.4	78252.9	54464.4	0	6043.61	9142.95	52994.3	78026.1	48154.3	0	0	0	123360	144777	88928.8
0	0	0	0	282	19.5824	5.69319031E8;5.70322327E8;5.23313232E8;	999.0;282.0;214.58;	569.319												41428.2	0.502902	>>	34839.1	43701.9	34438.3	0	5188.47	2413.56	8299.24	9359.59	10667.8	0	2957.99	1840.28	61023.7	42235.1	27700.7	0	4873.94	0	23208.9	16553.9	13746.4	6194.37	4078.53	4489.72	17338.1	13362.3	24070.8
>0.05	0.02074	>0.05	>0.05	283	19.6923	9.47487061E8;9.4849054E8;9.33471863E8;9.34475586E8;9.4949292E8;9.47988647E8;9.40479065E8;9.40981995E8;4.8923526E8;9.35478821E8;4.96243042E8;9.41483032E8;1.079529663E9;9.01482239E8;9.17477905E8;9.17979736E8;4.89736969E8;8.87466553E8;1.021017639E9;9.504953E8;1.020516113E9;4.9674472E8;1.014010193E9;9.24485718E8;1.01350824E9;9.24987427E8;9.41984497E8;9.18480957E8;1.021519226E9;9.02486084E8;9.33973938…	999.0;521.29;406.02;206.57;156.53;139.58;97.42;95.55;69.7;60.16;55.24;53.35;51.96;43.4;42.65;42.29;36.45;35.01;33.9;33.03;31.83;25.84;25.17;24.23;23.77;23.68;23.04;22.99;21.12;20.41;19.92;16.94;16.12;16.11;15.97;13.58;13.05;12.62;11.76;11.69;11.66;11.63;10.59;9.62;9.34;9.2;8.66;8.64;8.32;8.0;7.94;7.65;7.35;7.27;6.81;6.72;6.53;6.46;6.36;6.11;5.99;5.56;5.44;5.39;5.31;5.25;5.04;4.68;4.66;4.56;4.42;4…	947.487	901.487	902.494	Shatavarin IX	C45H74O18		7.559	saponin	A. Racemosus; P. Y. Hayes, A. H. Jahidin, R. Lehmann, K. Penman, W. Kitching, and J. J. De Voss, “Steroidal saponins from the roots of Asparagus racemosus,” Phytochemistry, vol. 69, no. 3, pp. 796–804, 2008, doi: 10.1016/j.phytochem.2007.09.001., C. Onlom, N. Nuengchamnong, W. Phrompittayarat, W. Putalun, N. Waranuch, and K. Ingkaninan, “Quantification of saponins in Asparagus racemosus by HPLC-Q…	1093.55, 1079.53, 1015.48, 947.49, 933.47, 901.49, 786.83, 489.24	947.49 (formic acid adduct), 933.47 (loss of CH3 from formic acid adduct), 755.42 (loss of deoxyhexose)	952.62, 901.48, 799.87, 755.42	2.0683e+07	0.134147	>>	89860.4	54910.8	38570.8	7.5006e+06	1.79357e+06	2.14583e+06	0	11394.6	0	1.58618e+06	1.86335e+06	2.12198e+06	10076.6	19210.8	93013.6	1.91698e+07	2.02069e+06	3.46058e+06	25064.7	12741.5	15842.9	2.35439e+06	4.683e+06	2.04019e+06	165695	15555.6	20933.6
>0.05	0.01856	>0.05	>0.05	285	19.7121	1.870979E8;3.25075623E8;1.95048828E8;1.63007339E8;1.02986183E8;8.13437622E8;	999.0;685.17;456.18;409.36;408.8;402.37;	429.12												83028.1	0.0732904	>>	29441.8	16828.7	21246.7	0	3956.21	3010.44	78019.9	54183	52950.4	0	2568.88	0	25635.4	36736.4	32150.2	0	4021.33	3759.92	16565.5	35689.5	29675.8	2567.3	3035.71	0	24420.2	36051.3	55367
>0.05	>0.05	>0.05	>0.05	289	20.0473	8.01429321E8;8.02432678E8;8.03435364E8;7.91400818E8;8.69416809E8;8.04437744E8;8.70419922E8;7.92403992E8;8.18419006E8;7.55424561E8;7.93396484E8;8.39455811E8;8.1942218E8;8.43439148E8;8.40441101E8;7.56427795E8;8.71422363E8;7.94400879E8;	999.0;446.54;128.37;56.49;53.7;24.46;24.37;23.73;23.15;15.95;15.76;14.44;10.46;9.93;9.86;6.15;6.04;5.91;	801.429	801.429	802.437			4				801.43, 947.49, 1079.53, 1093.55, 611.28		755.42, 189.43	1.26936e+06	0.199236	>>	0	0	0	1.30696e+06	354985	241059	0	0	0	449506	672197	755527	0	0	0	754764	159531	238887	0	0	0	1.09217e+06	200942	150528	6543.44	0	0
>0.05	>0.05	>0.05	>0.05	291	20.1825	1.17756604E9;1.178569092E9;6.11282532E8;6.11784302E8;9.4950354E8;1.179572266E9;1.178067871E9;9.50506836E8;6.12285767E8;1.12153064E9;1.0640354E9;1.180574829E9;1.149047119E9;1.17907019E9;9.47487183E8;1.148545288E9;9.51509338E8;1.149548706E9;9.35488525E8;6.1278717E8;9.03497253E8;1.094548462E9;8.89481689E8;9.48490234E8;6.06268555E8;1.122532715E9;9.3649115E8;1.150050293E9;6.06770447E8;9.04500366E8;1.0…	999.0;657.06;538.05;341.18;295.75;233.64;170.06;149.59;138.03;115.47;68.33;60.12;58.76;57.56;52.98;49.42;44.9;42.53;42.09;39.92;38.29;33.26;31.34;30.94;29.71;25.29;20.58;20.01;19.47;19.1;18.47;17.84;16.81;16.28;15.77;14.47;14.2;13.0;12.85;12.74;12.45;12.35;12.03;11.35;11.29;10.09;9.52;8.75;8.66;8.59;8.51;8.06;7.86;7.76;7.66;7.15;7.08;6.76;6.56;6.21;5.82;5.8;5.24;5.01;4.97;4.94;4.92;4.41;4.39;4.36…	1177.57	1177.57	1178.57			4				1177.57, 1093.55, 1079.53, 949.51, 801.43, 645.28, 611.28, 606.27, 507.32, 301.04	1093.55, 801,43, 755,42	1075.53, 1033.52, 1015.51, 988.46, 901.48, 786.83, 666.37	1.08343e+07	0.0878922	>>	32267.6	20963.9	8829.46	2.60702e+06	1.07181e+06	1.16443e+06	0	0	0	401600	413246	696113	0	2689.58	20962	9.47241e+06	982894	1.62493e+06	0	0	0	1.46105e+06	4.10416e+06	1.19356e+06	82213.2	0	3914.1
>0.05	>0.05	>0.05	>0.05	292	20.2953	1.87097855E8;1.45087326E8;4.03140747E8;6.09147095E8;4.4914621E8;	999.0;786.24;453.71;399.88;376.5;	187.098												37773.5	0.202243	>>	22759.6	21602.2	13130.8	0	0	1439.96	27585.6	19490	15659.5	0	0	0	18782.2	18724.6	11271.8	0	0	0	20203.2	19989.5	23467.4	3562.3	0	0	18007.6	23819	21176.8
>0.05	>0.05	>0.05	>0.05	295	20.3403	1.091529785E9;1.077550903E9;1.092532959E9;1.078554321E9;1.077514648E9;	999.0;746.66;601.55;463.96;252.99;	1077.55												60010	0.111373	>>	0	0	0	17233.5	8303.64	12894.5	0	0	0	16971.2	17232	18933.2	0	0	0	24950	7076.88	20451.3	0	0	0	27810.6	28153.2	40123.8	0	0	0
0	0	0	0	297	20.5656	1.093357056E9;1.094360474E9;1.095363647E9;	999.0;612.46;172.43;	1093.36												44601	0.494754	>>	18571.6	13633.1	13169.4	0	0	0	29442.4	29740.4	47854.2	0	0	0	48524	18383	20524.2	0	0	0	17241.7	19291	6606.02	0	0	0	19281.4	18724.3	21323.1
>0.05	>0.05	>0.05	>0.05	299	20.7346	1.121540039E9;1.122543457E9;1.031508423E9;1.123546265E9;5.3825354E8;1.032511841E9;9.73466553E8;5.38755188E8;1.033514648E9;1.124548828E9;1.11151123E9;1.108527954E9;1.189526733E9;5.39256714E8;1.075534424E9;1.076537842E9;1.112515015E9;1.190530151E9;1.034516235E9;9.0346051E8;1.109530273E9;	999.0;585.55;320.13;216.47;192.43;175.96;135.38;107.57;59.25;58.24;48.05;41.64;37.66;34.68;33.15;26.06;24.75;21.58;14.84;13.58;13.21;	1121.54	too low	#VALUE!			4				1121.54, 1075.54, 1031.51, 538.25, 449.28			1.18616e+06	0.199436	>>	0	0	0	410091	89671.3	117427	0	0	0	33559.6	30513.5	57783	0	0	0	985242	72083.4	200125	0	0	0	116497	384285	92423	2461.87	0	0
>0.05	>0.05	>0.05	>0.05	300	20.8135	7.55371887E8;7.56375427E8;7.09366211E8;7.5737793E8;7.45343262E8;8.23359375E8;5.47313232E8;	999.0;376.36;146.42;120.72;115.13;97.3;85.52;	755.372	755.372	756.379	Aspaoligonin A	C39H64O14	4	-66.6903	saponin	A. Officinalis	755.37, 745.34, 709.37, 463.22, 399.11	801.43 (formic acid adduct)		106826	0.196205	>>	69320.2	80588	63842.4	0	21900.3	26845.1	11189.1	101413	3568.94	64072.6	95399.5	78946.4	3577.95	2340.7	2799.16	16068.5	45513.9	48972.2	16759.6	4853.55	9788.57	0	0	0	41523.6	31036	39828
>0.05	>0.05	>0.05	>0.05	301	20.836	4.63219208E8;4.17213531E8;4.64222656E8;4.5318985E8;	999.0;299.93;211.03;113.23;	463.219												88483.2	0.213834	>>	5017.5	3015.76	21764.9	3805.64	2293.39	0	12357	26996	33714.9	2222.77	6858.35	10542.1	11652	8646.9	7323.71	5084.8	0	10583.6	55701.6	8125.13	15401.7	24288.3	7335.36	0	28085.1	4344.98	2844.94
0	0	0	0	305	21.1289	1.80946014E8;9.591703E7;1.36956238E8;	999.0;749.94;313.53;	180.946												60919.8	0.842149	>>	73038.4	39685.5	25124.8	0	0	0	25598.1	19572	7709.17	0	0	0	27373.9	30359.1	13292.2	0	0	0	38459.6	61494.5	14483.8	0	0	0	39400.6	58575.6	33886.5
>0.05	>0.05	>0.05	>0.05	306	21.1289	5.65324097E8;5.66327576E8;	999.0;350.0;	565.324												22272.8	0.143154	>>	7034.78	6399.88	7314.42	0	0	7003.12	2364.33	5844.66	0	13345	21564.6	15867.8	0	0	0	0	4461.87	5010.17	0	0	0	0	0	0	3496.91	2274.33	0
>0.05	>0.05	>0.05	>0.05	304	21.1289	1.077550171E9;1.078553345E9;1.093545044E9;1.079556519E9;1.094548706E9;1.067521973E9;5.76279663E8;1.080558838E9;1.14553772E9;1.094548218E9;1.031544312E9;1.09555127E9;1.068525635E9;5.76781433E8;1.11056958E9;1.097531982E9;1.146541016E9;5.61274597E8;1.032547607E9;5.69271729E8;1.069518066E9;5.61776245E8;1.070522461E9;1.096553345E9;	999.0;581.18;214.2;211.81;126.7;67.61;62.33;52.43;47.24;43.43;41.57;40.98;39.87;37.8;36.45;36.38;28.98;27.42;25.23;19.61;18.97;15.95;10.08;9.0;	1077.55	1031.55	1032.56			4				1107.56, 1077.55, 987.46, 576.28		1037.70, 987.42, 952.61, 799.89, 666.34	1.07323e+06	0.0834669	>>	13340.2	21964.7	13143.5	632986	318768	373027	0	14720.1	0	389743	465384	524893	4413.29	8305.92	19812.9	974918	297281	458226	19031.5	7856.71	6774.71	476216	720782	725674	44964	0	9002.34
0	0	0	0	309	21.3993	3.99109222E8;4.00112457E8;4.29119843E8;4.01114807E8;4.21091064E8;7.99225708E8;2.5307225E8;1.63040421E8;4.30123322E8;4.35085999E8;4.67096954E8;2.35061691E8;8.00229187E8;5.13102478E8;1.45029846E8;4.62105072E8;1.6102475E8;4.37083221E8;4.22094177E8;1.79035355E8;4.36089264E8;	999.0;222.86;35.63;35.3;19.1;15.3;14.67;14.24;12.56;11.26;9.02;7.82;6.49;6.07;4.55;4.18;4.05;3.66;3.15;2.8;2.5;	399.109	399.109	400.116			4							2.38095e+06	0.322178	>>	259472	82369.4	307718	0	0	0	65265.6	844836	475692	5103.4	0	0	52733.9	34352	135980	0	0	0	1.12745e+06	719349	1.61677e+06	0	0	8128.69	2.75562e+06	2.65354e+06	549512
>0.05	>0.05	>0.05	>0.05	311	21.5796	1.06353479E9;1.064537964E9;9.61466309E8;9.47450745E8;1.093545288E9;1.079565796E9;9.62469727E8;1.065539795E9;9.48453613E8;1.175549438E9;1.095550659E9;	999.0;548.03;404.25;362.44;335.7;292.91;217.56;193.23;180.22;136.54;63.01;	1063.53												145964	0.143012	>>	0	0	0	42874	15967.5	16773.7	0	0	0	6691.3	2823.02	17029.1	0	0	0	124751	4525.44	31692.7	0	0	0	24786.4	60937.7	22027.6	0	0	0
0	0	0	0	315	21.9176	4.29119781E8;4.30123138E8;3.99109222E8;4.31125702E8;4.51101685E8;4.0011264E8;8.59247131E8;4.65096588E8;2.53072266E8;1.9305098E8;5.43113098E8;8.60250732E8;4.92115753E8;4.97107544E8;4.52105133E8;2.35061691E8;4.67093506E8;4.66100159E8;4.87078644E8;	999.0;237.11;111.46;36.47;28.14;25.12;18.98;16.62;10.72;10.55;9.05;8.31;8.0;7.01;6.37;5.93;4.83;3.11;2.58;	429.12	429.12	430.127	Ononin https://www.mzcloud.org/DataViewer#Creference8200#T12511#c | Formononetin 7-O-glucoside | 3-Hydroxy-4'-methoxyflavone 3-glucoside Isoononin	C22H22O9		1.56968	phenolic					2.01222e+06	0.341812	>>	251084	83924	251853	0	0	0	148409	869324	881474	4456.05	0	0	69000	48766.5	114533	0	0	0	885028	519672	1.29664e+06	0	0	8561.91	2.02107e+06	1.88507e+06	475343
>0.05	>0.05	>0.05	>0.05	316	22.0529	9.31492432E8;1.107560913E9;9.61503113E8;9.32495728E8;9.6250592E8;9.47487061E8;1.161570923E9;1.162574219E9;9.3349707E8;1.09454834E9;9.48489929E8;1.191581543E9;6.18290344E8;6.03285156E8;9.63507996E8;1.192585083E9;1.163577759E9;1.07653833E9;	999.0;631.66;518.36;505.23;275.87;271.64;255.25;171.61;139.35;129.38;123.32;116.62;100.03;96.05;91.3;81.17;66.57;54.93;	1107.56												273748	0.209539	>>	0	0	0	66656	15987.3	37717.8	0	0	0	8315.07	15370.1	21620.1	0	0	0	213671	7501.33	37741.6	0	0	0	27031.4	83930.5	24279.9	0	0	0
>0.05	>0.05	>0.05	>0.05	317	22.0979	6.99382019E8;7.00385254E8;6.53376343E8;	999.0;322.96;288.02;	699.382												32466.5	0.245923	>>	11012.6	15897.5	6936.93	20446.1	10121.8	6205.01	27003.7	16324.3	24448.4	8052.34	13110.4	11783.8	10002.3	5305.72	19136.1	15639.5	9516.59	15286.6	19475.1	7357.22	14460.3	29078.8	24194.7	38606.5	18158.7	12479.5	7404.58
0	0	0	0	319	22.3233	8.52433533E8;8.53437012E8;	999.0;448.35;	852.434												42872.7	0.530337	>>	6928.02	10691.3	12780.1	0	0	0	5863.06	9823.04	5278.01	0	0	0	39073.3	18567.3	12305.3	0	0	0	32937.3	21553.8	16468.7	0	0	0	8949.73	36289.9	23902.5
>0.05	>0.05	>0.05	>0.05	322	22.6612	9.31492371E8;9.32495605E8;7.85434204E8;9.17476318E8;1.093545166E9;7.864375E8;1.09454834E9;1.075534424E9;9.18479797E8;	999.0;487.63;300.28;165.74;152.55;125.63;109.02;106.05;81.24;	931.492	885.492	886.5	Shatavarin VI OR Shatavarin V OR Furost-20(22)-ene-3,26-diol; (3β,5β,25S)-form, 3-O-[α-L-Rhamnopyranosyl-(1→4)-β-D-glucopyranoside], 26-O-β-D-glucopyranoside OR Spirostane-3,17-diol; (3β,5β,17α,25S)-form, 3-O-[α-L-Rhamnopyranosyl-(1→2)-[α-L-rhamnopyranosyl-(1→4)]-β-D-glucopyranoside] OR Spirostan-3-ol; (3β,5β,22S,25S)-form, 3-O-[β-D-Glucopyranosyl-(1→2)-[α-L-rhamnopyranosyl-(1→4)]-β-D-glucopyrano…			6.93857	saponin	A. Racemosus; C. Onlom, N. Nuengchamnong, W. Phrompittayarat, W. Putalun, N. Waranuch, and K. Ingkaninan, “Quantification of saponins in Asparagus racemosus by HPLC-Q-TOF-MS/MS,” Nat. Prod. Commun., vol. 12, no. 1, pp. 7–10, 2017, doi: 10.1177/1934578x1701200103.				201677	0.253699	>>	0	0	0	65665.1	14080.4	27168.7	0	0	0	9308.89	12995.9	23981	0	0	0	175504	21870.1	33455.8	0	0	0	23765.6	45669.2	35365.3	0	0	0
>0.05	>0.05	>0.05	>0.05	324	22.7514	5.793396E8;5.80342896E8;5.33333862E8;5.69310913E8;3.69169067E8;	999.0;312.22;169.47;110.34;58.11;	495.246												92002.6	0.198715	>>	15485.6	22623.5	8792.04	0	0	0	71897.3	42985.5	102592	0	0	0	22665.5	18474.9	27721.8	3161.5	0	0	27518.9	36659.5	14807.9	2338.11	0	0	13722.6	18204.1	26385.1
>0.05	>0.05	>0.05	>0.05	323	22.7514	4.95245544E8;4.49239929E8;4.96249176E8;4.17213745E8;4.85217041E8;4.502435E8;	999.0;319.22;217.54;103.68;82.73;66.27;	579.34												196991	0.180868	>>	61225.4	40685	80671.8	25620.5	30762.3	6358.46	34635.6	73775.3	61449.9	8037.86	19053.5	15438.7	86756.6	84050.9	38942.9	20553.7	14347.6	31859.6	174126	14363.8	43319.4	58208.9	11475	8114.73	229556	62221.3	34098.1
>0.05	0.04264	>0.05	>0.05	328	23.1119	7.25397644E8;7.26401062E8;6.79392029E8;7.15368896E8;6.39209412E8;7.27403809E8;7.93385193E8;	999.0;384.31;130.1;115.59;101.2;95.42;84.62;	725.398												140669	0.128075	>>	17872.3	45563	15156.2	2539.96	0	0	129787	75902.1	153367	0	0	0	52898	35329.4	55291.4	2372.7	0	0	60952.8	101404	28083.6	0	0	0	19787.6	34464.2	49965.9
0	0	0	0	329	23.3148	3.83114288E8;3.84117584E8;1.63040344E8;4.19091095E8;7.6723584E8;4.05096313E8;1.64043747E8;4.51101776E8;2.19066666E8;4.46110168E8;4.21088348E8;4.20094482E8;4.29119904E8;4.68131104E8;	999.0;224.49;166.19;32.75;19.69;19.11;16.56;15.3;11.7;11.39;10.78;8.0;6.75;5.0;	383.114	383.114	384.122	S-Adenosylhomocysteine	https://www.mzcloud.org/DataViewer#Creference592#T1083#c	4	-0.06649	5'-deoxyribonucleoside			219.07, 163.04		1.46101e+06	0.327208	>>	292030	54349.4	133790	0	0	0	83628.9	128445	242743	5873.24	0	0	44938.5	26404.4	40485.7	0	0	3457.68	468964	138249	255194	0	0	0	1.58473e+06	1.47201e+06	537190
>0.05	>0.05	>0.05	>0.05	332	23.4499	4.17213715E8;4.18216919E8;4.85201172E8;	999.0;202.39;53.03;	417.214												155754	0.177983	>>	28611.7	23429.6	62929.3	17315.3	16097.1	3546.08	21600.4	52105.5	40214.1	4947.66	13561.1	15593.6	53855.1	57004	31970	11825.4	13174.1	27732.2	125375	24950.7	53540.5	54243.4	13616.3	7355.92	119699	31850.2	23191.2
>0.05	>0.05	>0.05	>0.05	335	23.6754	9.33507996E8;9.34511169E8;9.19492615E8;8.15408447E8;9.35514221E8;9.20495789E8;8.16411743E8;9.23478638E8;1.001495117E9;9.24482361E8;8.87466064E8;9.21497925E8;	999.0;509.77;295.68;206.02;157.92;143.31;89.22;73.44;40.94;34.69;33.86;32.21;	933.508	933.508	934.515			4					919.49 (loss of CH2)		362825	0.144762	>>	0	0	0	180312	81095.3	101839	0	0	0	28487.3	41305.3	55200.1	0	0	0	300716	51532.5	94840.6	0	0	0	137815	256839	108465	0	0	0
>0.05	>0.05	>0.05	>0.05	336	23.8218	3.83114349E8;3.84117523E8;4.13124908E8;7.6723584E8;1.63040359E8;3.85120239E8;4.14128082E8;7.6823938E8;4.05096222E8;4.19091003E8;4.51101929E8;1.9305098E8;1.45029861E8;2.19066711E8;7.69242493E8;4.06099487E8;1.19050575E8;4.21088013E8;7.97247131E8;1.64043747E8;2.37077316E8;4.20094299E8;4.35106903E8;4.52105286E8;4.29119812E8;4.41072998E8;4.67067139E8;4.8111264E8;8.20147583E8;4.68130951E8;4.220914E8;	999.0;217.91;106.88;51.16;36.61;34.62;25.29;22.05;19.58;12.64;11.56;9.58;9.35;7.34;4.9;3.91;3.84;3.64;3.17;3.1;3.08;2.65;2.53;2.49;2.1;1.75;1.64;1.59;1.06;1.0;0.88;	383.114	383.114	384.122	S-Adenosylhomocysteine	https://www.mzcloud.org/DataViewer#Creference592#T1083#c	4	0.0923138	5'-deoxyribonucleoside			219.07, 163.04		8.42631e+06	0.162538	>>	1.87875e+06	578664	1.33981e+06	81645	9372.16	20282.8	1.19062e+06	1.56387e+06	2.67638e+06	185781	31406.8	29140	610055	428346	632507	37983.9	23528.9	152415	3.42119e+06	1.88163e+06	2.43218e+06	38752.3	11750.1	44103.3	5.06152e+06	4.71955e+06	2.68139e+06
0.01612	>0.05	>0.05	>0.05	340	24.3287	2.5619223E8;4.22239929E8;3.76234924E8;2.57195587E8;	999.0;403.76;344.15;117.74;	256.192												80050	0.104943	>>	39527.5	67725.4	41209.4	6625.11	18949.1	16871.9	78772.2	58210.4	59584.7	18894.4	24375.3	22586	48622.9	50872.5	45078.5	13972.9	9667.7	9946.97	43406.9	39868.5	30125.8	17513.3	25145	9368.26	23221.9	24477.7	30647.1
>0.05	>0.05	>0.05	>0.05	341	24.3738	4.13124847E8;4.14128265E8;3.83114349E8;4.15130615E8;8.2725708E8;4.35106659E8;3.84117645E8;8.2826062E8;1.9305098E8;4.81112457E8;1.63040359E8;4.49101624E8;4.43135498E8;4.36110077E8;8.29263733E8;7.97246887E8;8.49239624E8;1.45029831E8;2.19066666E8;3.98101929E8;4.82115967E8;4.51098541E8;4.7108374E8;1.7504039E8;4.5010495E8;2.49077301E8;4.97077759E8;7.9825E8;8.50243103E8;5.03094391E8;1.19050575E8;4.0509…	999.0;232.64;93.19;40.52;37.35;24.57;21.26;16.54;13.29;11.7;10.95;10.06;5.73;5.19;3.98;3.44;3.43;3.41;2.62;2.57;2.54;2.49;2.38;2.38;2.02;1.91;1.59;1.51;1.5;1.25;1.21;1.21;1.18;1.17;1.13;1.08;0.88;0.87;0.72;0.71;0.68;0.66;0.65;0.63;0.5;0.42;	413.125	413.125	414.132	N,N,4-Trimethyl-3-({[(5-metyl-3-phenyl-4-isoxazolyl)amino]carbnyl}amino)benzenesulfonaminde	https://www.mzcloud.org/DataViewer#Creference4568#T7633#c	4	-9.79518	S compound					1.34116e+07	0.0733743	>>	2.28241e+06	838319	1.78941e+06	262103	52207.3	75936.3	2.05328e+06	2.49807e+06	6.10014e+06	362465	62456.9	128572	944509	729416	1.02851e+06	139939	91314.7	379906	3.83717e+06	2.56387e+06	2.86395e+06	143721	95304.8	173682	7.34026e+06	6.46546e+06	3.13355e+06
>0.05	>0.05	>0.05	>0.05	347	24.8695	4.43135559E8;4.13124908E8;4.44138947E8;4.14128235E8;4.65117462E8;4.45141602E8;1.9305101E8;4.35106903E8;4.79112427E8;4.81112396E8;4.66120758E8;5.11123169E8;5.0109433E8;1.75040466E8;5.33105103E8;2.49077347E8;5.27088379E8;4.80115875E8;	999.0;707.6;247.64;165.53;46.37;38.17;19.28;18.15;12.08;10.81;10.78;8.85;3.95;3.89;3.81;3.76;3.34;2.4;	443.136	443.136	444.143			4					413.13, 235.06, 207.07		3.47797e+06	0.193757	>>	914370	244509	1.15212e+06	297200	50526.4	104467	1.13722e+06	1.3887e+06	3.43523e+06	316380	50171.7	300226	230965	212043	356476	175212	85653.2	514227	1.19631e+06	807031	983972	119462	163508	199056	2.15662e+06	1.73866e+06	989934
0.00186	>0.05	>0.05	>0.05	348	24.8921	2.5619223E8;4.22240295E8;3.76234772E8;4.12211517E8;2.57195648E8;4.23243439E8;3.77238068E8;1.00040688E8;4.90227875E8;4.14208435E8;	999.0;404.5;389.28;146.46;141.37;71.6;68.58;63.22;59.19;35.15;	256.192												324052	0.182287	>>	185612	243167	164542	33295.9	59561.1	46800.7	310378	237857	222221	63899.6	67540.2	61554.6	199737	185463	155190	46149.4	41295.4	41876.4	230000	186896	167871	57633.2	67446.4	43954.3	120523	129446	156642
0	0	0	0	353	25.3653	8.27256958E8;7.67235901E8;7.68239014E8;	999.0;483.07;231.57;	827.257												65712.3	0.774601	>>	3586.73	0	6517.59	0	0	0	0	0	8263	0	0	0	0	0	0	0	0	0	0	0	0	0	0	0	25895.8	31028.8	32643.5
>0.05	>0.05	>0.05	>0.05	357	25.7484	4.31229401E8;4.32232788E8;4.53211182E8;	999.0;219.1;60.45;	431.229												90390.1	0.0832628	>>	54114.1	59935.8	64794.5	55886	54072	68117.6	57245.4	61843.4	57698.2	57028.8	62820.4	68727.2	58258.2	58656.4	64710.6	56816.9	62147.7	62652.6	67348.9	56753.7	61087.4	62471.9	71317.4	62733.8	55514.9	53735.4	60661.2
0	0	0	0	360	26.0639	8.4425531E8;8.58270935E8;3.83114197E8;8.45257813E8;6.07183228E8;8.81278198E8;8.82265137E8;3.84117432E8;	999.0;582.1;510.91;298.36;198.62;164.81;146.92;116.1;	844.255	797.255	798.263			4				833.52, 827.26, 797.25, 447.25			101781	0.777384	>>	7014.7	0	5747.21	0	0	0	0	0	28890.4	0	0	0	0	0	0	0	0	0	7810.75	0	0	0	0	0	52780.3	45867.9	26009.6
>0.05	>0.05	>0.05	>0.05	361	26.1314	6.3937616E8;6.40379578E8;9.31492126E8;9.32495605E8;9.3145575E8;6.41382141E8;6.29347229E8;9.32459351E8;9.33498169E8;1.073555176E9;7.0736377E8;8.8544989E8;9.21463562E8;	999.0;380.03;315.59;168.7;120.12;82.38;75.55;62.27;50.09;48.94;45.39;43.4;35.07;	639.376												329302	0.103627	>>	0	0	0	155100	47800.9	73063.4	0	0	0	34315.3	48479.1	53022	0	0	0	307158	57795.6	77157.3	0	0	0	99570.9	121803	78037.1	0	0	0
>0.05	>0.05	>0.05	>0.05	364	26.4469	8.27256775E8;8.28260193E8;8.29263E8;8.73262451E8;8.63233459E8;4.13124878E8;8.74265747E8;8.64236755E8;8.95244568E8;8.65230286E8;8.90252625E8;8.30265808E8;8.66234131E8;8.91255493E8;4.14128235E8;6.37193665E8;8.87279114E8;	999.0;486.42;143.58;114.04;110.11;67.31;54.59;50.84;41.77;35.4;33.86;29.33;17.93;17.61;15.5;15.31;12.04;	827.257	827.257	828.264	Maltopentaose	https://www.mzcloud.org/DataViewer#Creference6132	4	-12.8321	saccharide		833.52, 827.26, 797.25, 447.25	797.25 (loss of CH2O), 767.24 (loss of 2 CH2O)		817312	0.129478	>>	104121	16558.6	59580.4	0	0	0	3813.63	39706.1	255804	0	0	0	26992.6	3745.26	11829	0	0	0	172603	75648.3	18331.7	0	0	0	589333	385442	178219
>0.05	0.001	>0.05	>0.05	366	26.6948	5.37213989E8;5.38217041E8;	999.0;340.97;	537.214												21039.4	0.186137	>>	20633.3	12837.9	13832.8	0	0	2442.57	4733.85	6877.29	5182.75	2844.62	4405.41	0	13997.4	16683.1	13085.4	3519.95	0	0	6156.72	6845.56	5294.03	0	0	0	15220.8	21085.3	15266.6
>0.05	>0.05	>0.05	>0.05	368	26.8525	9.29476624E8;9.3047998E8;	999.0;500.75;	128.96												43099.9	0.112208	>>	0	0	0	15140.7	4872.68	5393.1	0	0	0	10207.2	10873	12292.7	0	0	0	35285.8	7769.89	7916.79	0	0	0	12378	30462.7	29156.7	0	0	0
0	0	0	0	370	27.168	8.57267395E8;8.58270569E8;8.59273987E8;6.37194153E8;3.83114258E8;	999.0;505.58;144.9;101.54;84.24;	857.267												139129	0.365852	>>	14849.9	0	20076.2	0	0	0	0	14636.2	109600	0	0	0	2987.41	0	0	0	0	0	13182.5	12610.6	0	0	0	0	43928.1	27429.4	19921
>0.05	>0.05	>0.05	>0.05	371	27.2808	9.17512878E8;9.18516296E8;9.03497253E8;9.19519226E8;9.04500793E8;9.07483948E8;9.85500061E8;9.08487244E8;9.05503174E8;9.20521606E8;7.69438721E8;	999.0;511.66;258.62;152.61;127.49;84.43;51.0;46.54;36.11;35.68;27.14;	917.513	too low	#VALUE!						https://www.mzcloud.org/DataViewer#/Main/reference$2884/T4118%23Standard/Recalibrated/418507				360775	0.138333	>>	0	0	0	164705	79735.5	126228	0	0	0	53746.5	49912	79358.3	0	0	0	317583	64951.1	95221.2	0	0	0	235441	250586	125243	0	0	0
0	0	0	0	374	27.506	3.76271088E8;3.77274475E8;3.6624231E8;	999.0;210.85;196.19;	376.271												65008.1	0.322772	>>	4085.05	0	6748.48	26172.4	10780.8	12807.5	58671.7	13175.3	46207.3	28874.5	24693	48531.3	0	0	0	5848.42	18898.1	66231.3	3888.64	5095.33	5761.01	36286.2	32148.6	83397	6229.62	0	0
>0.05	>0.05	>0.05	>0.05	376	27.7088	9.29476563E8;9.30480042E8;9.15460938E8;9.31482544E8;9.19447571E8;9.16464417E8;9.20451355E8;9.97464294E8;	999.0;506.87;154.44;154.3;104.77;77.06;48.37;42.26;	929.477	no	#VALUE!	Spirost-5-ene-3,21-diol; (3β,25S)-form, 3-O-[α-L-Rhamnopyranosyl-(1→2)-[α-L-rhamnopyranosyl-(1→4)]-β-D-glucopyranoside] // Spirost-5-en-3-ol; (3β,25S)-form, 3-O-[β-D-Glucopyranosyl-(1→3)-[α-L-rhamnopyranosyl-(1→4)]-β-D-glucopyranoside] // Spirost-25(27)-en-3-ol; (3β,5β)-form, 3-O-[α-L-Rhamnopyranosyl-(1→4)-[β-D-glucopyranosyl-(1→2)]-β-D-glucopyranoside]	C45H72O17			saponin	Asparagus				295626	0.21166	>>	0	3079.93	0	24660.2	18183.7	42263.5	0	0	0	34859.1	48599.4	73101.1	0	0	0	243608	72928.5	63198.1	0	0	0	34397.5	121640	52108.9	0	0	0
0	0	0	0	378	27.8216	7.97246399E8;1.241388428E9;1.242391968E9;8.57267639E8;3.83114166E8;8.41236816E8;	999.0;509.42;370.5;250.05;162.48;91.13;	797.246												99862.5	0.77514	>>	5996.99	0	5433.96	0	0	0	0	0	22243.4	0	0	0	0	0	0	0	0	0	5059.35	0	0	0	0	0	48257.7	31695.4	21167.9
0	0	0	0	382	28.3397	6.90380432E8;6.91383972E8;6.92386963E8;7.12362854E8;	999.0;382.23;77.51;62.21;	690.38	690.38	691.388			4							164477	0.473031	>>	70491	72710.5	68928.1	27498.2	9368.71	9663.11	45153.7	82943.2	53879.3	5130.09	9589.34	5547.65	172355	92922.5	86044.1	0	5938.67	4892.72	171463	112736	76262.5	28506.5	8387.3	10074.8	66650	173938	126387
0	0	0	0	383	28.4299	8.25241333E8;8.2624469E8;5.87157043E8;8.41236267E8;8.27257751E8;1.241389038E9;8.61218445E8;4.13124786E8;	999.0;481.13;304.59;195.58;153.07;145.27;124.68;108.11;	825.241												128831	0.761396	>>	10332.8	0	4868.98	0	0	0	25241.4	10317.1	66957.5	0	0	0	0	0	0	0	0	0	11003.4	4371.34	7902.99	0	0	0	46008.5	21097.8	2342
>0.05	>0.05	>0.05	>0.05	385	28.7453	2.43160675E8;4.15234619E8;	999.0;938.67;	243.161												13984.9	0.0359291	>>	11830.3	11695.1	11785.9	11746	12400.3	12186.1	11935.4	12176.2	12308.2	12036.4	12131.1	12366.7	11974.8	11831.5	10664.5	11666.9	12139.8	12067.6	12152.1	12064.3	12355.1	12280.4	12449.7	13064.7	11258.3	12067.4	12472.9
0	0	0	0	396	29.9171	9.74308411E8;9.75311829E8;9.76317261E8;	999.0;516.42;126.68;	974.308												102210	0.791916	>>	154209	74567.4	64401.5	0	0	0	186096	72437.2	36178.1	0	0	0	14333.4	20506.8	5512.52	0	0	0	40457.6	18408.8	14303.6	0	0	0	31125.8	51413.8	16926.1
0	0	0	0	397	30.1199	8.25241394E8;5.87157288E8;8.61218018E8;8.25241394E8;8.6222168E8;8.85262634E8;	999.0;179.21;93.99;81.14;40.73;29.01;	825.241												226187	0.607528	>>	23783.7	3494.9	22084.9	8994.57	2915.66	4122.48	42982.2	29542.5	153782	4509.92	3392.24	0	0	0	5703.06	5893.68	4842.5	7086.7	35174.8	20910.5	24662.8	0	0	0	57591.9	32583	5256.57
0	0	0	0	399	30.1651	1.28959976E8;1.58978989E8;1.90929001E8;1.73104935E8;1.46939087E8;1.30984085E8;	999.0;376.36;271.54;209.43;209.1;185.73;	128.96												74357.6	1.54919	>>	0	0	0	0	0	5781.22	0	0	0	0	0	0	0	0	0	0	0	0	0	0	0	0	2344.06	0	0	0	0
0	0	0	0	402	30.4579	5.87156982E8;5.88160278E8;6.19183533E8;	999.0;329.16;269.61;	587.157												85703	0.744929	>>	6651.81	0	4097.02	3650.26	0	0	14126.9	5716.2	35719	0	0	0	0	0	0	0	0	2535.16	6773.99	4043.32	3834.88	0	0	0	24993.7	8785.63	0
>0.05	>0.05	>0.05	>0.05	405	31.0213	2.93176331E8;2.36105911E8;2.2115509E8;3.61163818E8;3.27160767E8;	999.0;150.87;87.26;53.19;25.92;	293.176												115060	0.0208961	>>	100274	103530	100484	102082	100654	94287.2	102593	100897	98049	101977	99236.3	98066.8	101012	100885	95799.3	98894.3	99142.6	98232.6	98419.2	100444	95638.9	95318.1	99980.6	97958.6	97816	101932	100018
0	0	0	0	406	31.3593	9.60329041E8;9.61332397E8;9.62337585E8;9.82311279E8;9.83314392E8;9.63325317E8;	999.0;546.55;120.98;74.06;40.41;39.9;	960.329												378621	0.471894	>>	394111	219310	143796	0	0	0	426850	179519	103849	0	0	0	80027.9	66970.3	27510.5	0	0	0	146637	93680.7	46353.4	0	0	0	126842	227119	77341
>0.05	0.00593	>0.05	>0.05	411	31.7875	3.7429184E8;3.64263062E8;3.66260132E8;3.75295197E8;3.65266449E8;4.282117E8;	999.0;730.41;202.73;175.46;112.28;101.74;	374.292												80174.7	0.123993	>>	36453.4	36625.5	35147.2	72639.4	47243.4	53271.8	63771	42024.9	68573.3	54209.1	39351.8	42495.3	30193.2	32832.2	32208	36474.5	55639.5	75524.9	39014.8	33027.2	33699.9	40679.2	37696.2	60078.1	41892.9	30569.5	29672.1
0	0	0	0	412	32.1481	5.07297485E8;5.0830072E8;	999.0;277.41;	507.297												32364.4	0.775881	>>	17372.2	22847	19285.3	0	0	0	0	0	0	0	0	0	9899.35	18334.6	14572.6	0	0	0	0	6872.12	9046.32	0	0	0	7623.44	9052.81	14260.7
>0.05	>0.05	>0.05	>0.05	414	32.8014	4.20251221E8;3.742453E8;	999.0;459.07;	420.251												20491.6	0.180875	>>	11902.5	8949.72	11062.8	4573.39	11513.2	8551.74	9692.45	10820.5	12562.9	13504.6	7401.2	8305.21	8423.56	9785.87	8381.45	6846.4	6072.05	8713.9	11401.1	10154.9	9006.75	8986.41	13453.8	7335.39	9498.65	11858.9	11129.1
0	0	0	0	416	33.2297	9.08268738E8;9.09272461E8;4.3323703E8;	999.0;466.98;75.34;	908.269												77250.6	0.778559	>>	122602	69443.7	58783.9	0	0	0	18926.8	30579.3	13403.2	0	0	0	8149.7	22129.7	5786.7	0	0	0	8492.29	6568.84	7029.09	0	2708.21	0	16841.6	17445.1	6590.13
>0.05	>0.05	>0.05	>0.05	418	33.5225	7.13261658E8;7.14265137E8;7.15267761E8;	999.0;423.34;98.71;	713.262												125528	0.193832	>>	99668	84497.8	69761.2	27308.5	16352.7	18873.3	82817.8	78583.2	69052	22178.3	22477.3	18542.3	94013.6	107223	77908.7	29757.8	17159.8	25256	80251.5	87764	51960.7	20946.9	10825.3	11765.1	94024	127941	113013
>0.05	>0.05	>0.05	>0.05	419	33.5676	9.13481506E8;9.14485107E8;9.03452698E8;9.81468445E8;	999.0;504.22;74.02;53.33;	913.482	867.482	868.489										208897	0.152076	>>	0	0	0	83138.2	20977.3	44402.3	0	3417.24	0	12485.4	12375.7	18338.9	0	0	0	156628	55687.2	63708.7	0	0	0	23544.3	75968.6	90314.1	3634.62	0	0
>0.05	>0.05	>0.05	>0.05	420	33.7253	6.01324097E8;6.02327576E8;2.49113708E8;	999.0;310.04;82.2;	601.324												33352.8	0.0654275	>>	28019.6	27295	24955.5	26717.5	27976.1	25152	25429.9	26082.3	24892.2	30454.8	27084	26654	24155	25916.4	25150.3	24948	27174.9	26494.4	26045.1	25067.6	25816.9	26367.5	25777.4	28920	25506.2	28897.2	26794.1
>0.05	>0.05	>0.05	>0.05	421	33.7929	7.21366516E8;7.22370056E8;6.75361206E8;7.23372559E8;7.11337952E8;7.89354187E8;6.76364502E8;7.903573E8;7.12341125E8;6.49308838E8;7.13334351E8;	999.0;374.71;103.96;90.54;61.75;60.95;39.53;24.94;24.13;20.23;19.58;	721.367	675.367	676.374			4							427477	0.257829	>>	375926	299560	271739	51842.7	29573.3	20522.5	367356	347188	294236	21823.6	21522	19858.5	380839	285990	212728	50494.2	29200.2	25478.1	282036	439518	215964	93921.6	34592.6	21759.4	265402	367166	208736
0	0	0	0	428	34.7168	7.21366577E8;7.22369995E8;6.75361145E8;7.2337262E8;7.89354309E8;7.11337952E8;6.76364502E8;7.90357666E8;7.12341309E8;	999.0;378.63;111.02;84.78;65.17;63.83;41.25;28.4;23.04;	721.367	675.367	676.374			4							372327	0.324421	>>	329199	283964	195330	37760.1	26790.1	14336.9	234018	232962	152172	12712.5	11775	8806.57	339782	267393	147182	22155.3	16742.2	13106.5	232649	287692	125880	45432.5	15008.2	11228.3	242144	331855	209602
0.00622	>0.05	>0.05	>0.05	432	35.3027	4.7426358E8;4.75266968E8;5.42251282E8;	999.0;229.36;52.73;	474.264												145722	0.164157	>>	53447.5	94562.9	69187.5	4301.17	10524.3	7676.97	34491.7	55075.4	81280.8	4988.84	4259.12	5970.48	44196.8	54858.5	76743.1	12648.2	13583.7	16579.1	33941.5	41518.7	54098.4	0	2627.09	6314.31	100625	70386.4	130042
>0.05	>0.05	>0.05	>0.05	434	35.5948	9.13481567E8;9.14485046E8;9.1548761E8;9.03453369E8;9.81469055E8;9.16490112E8;9.04456848E8;9.82471985E8;9.05449097E8;8.67477478E8;9.3047052E8;9.51507874E8;9.52493225E8;9.0645343E8;9.83475037E8;9.8541156E8;8.68481079E8;9.31474121E8;9.55491272E8;9.71440002E8;9.86414978E8;1.049456421E9;9.534953E8;9.43490967E8;9.56494446E8;9.72443237E8;9.07456665E8;9.97442566E8;1.050459473E9;9.57508118E8;9.84476868E8;…	999.0;503.45;161.77;56.74;48.65;37.55;27.16;23.9;13.39;12.15;10.74;7.63;7.58;7.22;7.21;6.87;6.27;5.41;5.17;4.85;4.29;3.67;3.62;3.06;2.64;2.54;2.49;2.28;2.15;2.15;1.7;1.55;1.52;1.5;	913.482	867.482	868.489	Desglucomusennin | Spirost-5-en-3-ol; (3β,25R)-form, 3-O-[α-L-Rhamnopyranosyl-(1→2)-[α-L-rhamnopyranosyl-(1→6)]-β-D-glucopyranoside] OR Spirost-5-en-3-ol; (3β,25S)-form, 3-O-[α-L-Rhamnopyranosyl-(1→2)-[α-L-rhamnopyranosyl-(1→3)]-β-D-glucopyranoside] OR Spirost-5-en-3-ol; (3β,25S)-form, 3-O-[α-L-Rhamnopyranosyl-(1→4)-[α-L-rhamnopyranosyl-(1→6)]-β-D-glucopyranoside] / Dioscin in cochinchinensis	C45H72O16		7.83374	saponin	A. racemocus	913.48, 899.47, 833.52, 447.25		867.48, 721. 42, 553.28, 391.23, 255.23, 189.43	8.61366e+06	0.158123	>>	55148.4	125076	106952	2.4404e+06	1.23591e+06	2.1404e+06	31984	442873	22516.2	1.92417e+06	1.95248e+06	1.93978e+06	33782	58634.1	65770.6	6.70182e+06	2.32239e+06	2.98881e+06	132835	27231.2	294437	1.47387e+06	2.57388e+06	3.10197e+06	280772	67166	149753
>0.05	>0.05	>0.05	>0.05	436	36.0222	4.3126593E8;4.3226944E8;	999.0;234.06;	784.478												53152.5	0.0734934	>>	4969.62	8479.99	4771.04	5368.87	2613.72	5208.29	20097.6	12112.8	52846.9	0	5001.74	2859.72	11454	8934.81	18012.5	4958.7	0	4164.91	12148.3	16030.9	18131	2316.13	5610.97	0	8316.19	8668.03	3880.2
>0.05	0.01106	>0.05	>0.05	439	36.2927	7.23382324E8;7.24385681E8;	999.0;365.03;	723.382												34873.2	0.214137	>>	12536.9	5408.02	9627.73	6881.29	6749.85	3922.57	11362.9	5812.43	8806.46	5083.89	6114.86	5521.11	6549.22	3872.03	2316.95	14579.5	8028.69	9596.02	11415	17358.2	18285.3	20242.6	16329.8	7451.84	4506.84	11858.9	8928.86
0.01416	>0.05	>0.05	>0.05	441	36.3602	5.62316223E8;5.63319519E8;	999.0;275.64;	562.316												76309.3	0.17695	>>	32792.3	45064.7	38431	3095.81	6437.91	4761.53	25348.4	36713.3	50346.2	3405.7	2937.11	4120.28	27925	33638.8	38339.6	11469.7	8668.08	10906.1	18608.7	28742.8	44370.8	0	0	0	51681	33156.7	67807.7
>0.05	>0.05	>0.05	>0.05	446	36.8559	9.97502869E8;9.98506409E8;9.99509033E8;1.065489502E9;1.000510681E9;	999.0;535.9;178.72;49.06;42.09;	997.503												568223	0.227875	>>	0	0	0	60296.6	26987.2	51572.3	0	0	0	13038.8	12739.2	30773.7	0	0	0	322099	50061.1	106019	0	0	0	26722.3	139531	41521.5	0	0	0
>0.05	>0.05	>0.05	>0.05	447	37.0362	6.21438477E8;6.11409607E8;	999.0;150.76;	621.438												87107.4	0.100269	>>	65916.3	61692.8	47729.9	59326.8	69399.6	45623.4	55422.8	84020.2	61905	54221.7	47628	57291.7	39077.7	66014.6	39845.9	54346.7	37744	37850.4	55036.4	42776.4	37689.3	53766.2	56721	54648.2	26238.9	62023.7	61295.7
>0.05	>0.05	>0.05	>0.05	448	37.1489	4.76279205E8;4.77282593E8;5.44266785E8;5.45269836E8;	999.0;240.01;57.47;13.34;	476.279												407602	0.121635	>>	134043	222381	243691	68649.2	123365	108397	211106	256080	324363	71471.9	64242.6	125521	189072	169590	295425	169364	181340	270054	208063	195705	356141	53788.3	68550.4	128656	250427	193369	315981
>0.05	>0.05	>0.05	>0.05	452	37.5094	7.67424133E8;7.68427246E8;7.69429382E8;	999.0;420.23;102.19;	767.424												95944.7	0.239953	>>	0	0	0	21550.7	8948.94	20870.6	0	0	0	13700.6	9455.64	12878.9	0	0	0	64125.5	11291.6	62173.5	0	0	0	17003.5	16276.5	11117.8	0	0	0
>0.05	>0.05	>0.05	>0.05	453	37.577	6.21438538E8;6.22441895E8;6.11409607E8;6.12412964E8;6.13406921E8;	999.0;382.52;140.35;56.44;45.23;	621.439												139476	0.122809	>>	100305	91352.8	64784.8	97718	105744	64313.3	76715.6	131050	94113.8	93119.5	75382.5	85447.2	58793.1	97814.3	53188.5	86414.2	59623.4	57003.4	83816.9	62023	53602.1	81646.7	80044.3	79762.8	39651.5	96964.3	98441.6
>0.05	>0.05	>0.05	>0.05	455	37.8023	9.39460999E8;9.40464417E8;9.41464478E8;	999.0;518.91;118.7;	939.461												254331	0.152412	>>	0	0	0	24347.3	12091	22299.8	0	0	0	8324.78	6372.91	12894.6	0	0	0	167057	28329	37669.3	0	0	0	10302.5	35685.9	10772.5	0	0	0
>0.05	>0.05	>0.05	>0.05	456	37.9151	5.5931366E8;5.60317139E8;5.13308044E8;5.4928479E8;6.99382263E8;5.61319702E8;9.10346375E8;2.77217834E8;6.27301025E8;4.87255798E8;5.51281982E8;7.0038562E8;5.50288208E8;5.14311462E8;4.47224701E8;6.28304321E8;2.5309343E8;	999.0;323.75;82.17;79.35;69.59;53.36;48.96;45.95;35.87;27.36;24.82;24.34;21.84;21.25;14.33;10.15;9.4;	559.314												578144	0.268094	>>	430860	382724	285723	39519.1	26905	18851.7	540081	515370	435732	19502.7	16150.5	17263.7	447158	376231	263316	43812.2	22252.6	22867.3	353242	599459	262391	93846.6	28891.4	22377.8	348935	465177	293785
0.00766	>0.05	>0.05	>0.05	457	38.0277	4.76279297E8;4.77282593E8;5.44266907E8;4.78285461E8;5.45270142E8;5.34237915E8;5.7620459E8;4.3124472E8;4.08180084E8;6.12254272E8;	999.0;248.83;61.74;25.77;14.62;11.33;10.15;9.74;9.07;7.58;	476.279	447.25	448.257	1-(9Z,12Z-Octadecadienoyl)-2-hydroxy-sn-glycero-3-phosphoethanolamine	C23H44NO7P	4							910173	0.204421	>>	359374	584203	454189	165437	354393	236748	264742	301691	372117	162435	148360	201272	370958	364021	468163	533514	358778	449670	319174	298340	406580	62088.7	121790	213518	722001	523222	808362
0	0	0	0	458	38.1854	1.28960007E8;1.73104874E8;1.46939011E8;1.58979019E8;1.90928802E8;9.15466492E8;1.30984039E8;1.02949165E8;	999.0;739.77;635.85;618.8;416.13;409.24;273.41;250.69;	128.96												55875.5	1.54919	>>	0	17947	0	0	0	0	12800.6	14343.8	0	0	0	0	0	14129.4	29033.7	0	33027	0	0	0	4856.59	0	0	0	0	0	0
>0.05	>0.05	>0.05	>0.05	459	38.2981	6.21438477E8;6.22442078E8;6.23444824E8;6.13406738E8;	999.0;400.9;71.28;46.22;	621.438												115015	0.11747	>>	90545	72777.5	65752	31960.5	92218.5	60283.5	62537.8	109228	83831.4	87213.2	75126.3	74359.2	53271.4	82965.2	45333.6	74308.2	50448.7	47200.2	70738.1	54202.1	45130.4	71357.8	71380.7	71447.7	32836.4	92437.9	79806.5
>0.05	>0.05	>0.05	>0.05	460	38.3882	5.64331848E8;5.65335266E8;6.32319397E8;5.5430304E8;5.66338013E8;5.04310608E8;6.3332251E8;	999.0;291.68;59.28;44.29;41.02;40.56;19.56;	564.332												371287	0.180303	>>	128938	238087	239284	52945.2	89378.5	82057.3	191434	231552	210320	48618.3	65576.3	88475.4	185490	240464	288662	138765	114982	175256	171125	165557	464821	37590.6	44616.2	97733.5	214150	161389	344422
>0.05	0.0085	>0.05	>0.05	462	38.7037	5.5931366E8;5.603172E8;5.13308228E8;5.49284912E8;2.77217834E8;5.61319702E8;6.27301147E8;5.14311584E8;5.51282043E8;4.87255981E8;5.50288452E8;4.47225098E8;	999.0;245.21;83.48;57.25;43.38;42.0;30.15;22.42;18.8;18.76;17.13;13.09;	559.314												544309	0.238006	>>	383780	344348	265214	46255.4	27664.3	18406.6	503540	493963	444230	28692.5	20279.5	21299.9	405532	363079	262928	56595.1	22507.3	23801.3	311512	567586	270858	103824	34998.6	24820.5	304795	415919	269461
0	0	0	0	465	39.0642	6.99382141E8;7.00385803E8;6.5337677E8;	999.0;342.88;123.28;	699.382												80871.4	0.348638	>>	68811.7	53462.6	41758.4	5478.87	4284.03	2000.86	60523.8	44462.5	40858.5	0	2426.59	2305.05	74747.6	48718.5	27863.7	3980.91	2895.97	2956.68	54862.6	70054.9	26987.5	7970.34	3536.48	0	58064.5	83719.6	47718.6
0	0	0	0	466	39.2445	7.67424011E8;7.68427307E8;7.53408203E8;7.6942981E8;7.5441156E8;7.57394836E8;8.35411011E8;	999.0;425.6;229.82;108.85;94.02;77.67;49.0;	767.424	721.424	722.431	Spirost-5-en-3-ol; (3β,25S)-form, 3-O-[α-L-Rhamnopyranosyl-(1→3)-β-D-glucopyranoside]	C39H62O12		9.90756	saponin	Asparagus				345445	0.332433	>>	0	0	0	74316.5	15417.9	152805	0	0	0	54303.1	70420.5	42080.7	0	0	0	205270	112431	123988	0	0	0	28955.7	58563.8	44618.1	0	0	0
0.01852	>0.05	>0.05	>0.05	467	39.4473	5.64331848E8;5.65335266E8;6.32319458E8;5.54303345E8;5.04310852E8;5.66338318E8;6.33322571E8;5.56300171E8;5.55306519E8;5.05313904E8;6.36261536E8;	999.0;291.16;60.4;45.91;44.23;41.12;17.89;15.57;14.44;12.82;10.67;	564.332												605151	0.177973	>>	252742	384434	294539	129979	197811	163137	179285	242411	189376	113947	101866	157114	253630	277361	286073	449823	226161	268849	205343	239910	284784	60061.1	75035.7	128961	538591	307187	540510
0	0	0	0	470	39.7178	5.65335571E8;4.49259644E8;2.80236786E8;	999.0;214.93;176.56;	565.336												31861.6	1.54919	>>	0	6733.79	2902.84	0	0	0	3085.18	8752.53	0	0	3341.3	7832.2	3856.6	3343.02	3531.95	0	0	6107.69	0	0	3972.39	0	2815	0	0	0	0
>0.05	>0.05	>0.05	>0.05	472	40.0106	4.52279114E8;4.53282501E8;5.20266907E8;2.55233444E8;5.21269775E8;5.10237732E8;	999.0;231.13;63.87;27.63;15.9;10.71;	452.279	452.279	453.286	1-Palmitoyl-2-hydroxy-sn-glycero-3-phosphoethanolamine, 16:0 LYSO-PE	C21H44NO7P		5.80312						469433	0.158346	>>	194730	366064	343587	67586.3	107990	161989	139140	236337	169816	116575	133761	143753	186692	197789	255212	358777	258709	332253	219679	182227	323837	42525	74910.6	192205	384898	254757	398256
0	0	0	0	473	40.1684	5.15240662E8;4.49259613E8;	999.0;500.92;	515.241												19568.9	0.77883	>>	0	5710.82	2939.48	0	11020	0	9009.29	13282.3	2935.64	3159.08	3930.75	4255.14	0	9145.15	2775.26	0	14634	10991.2	0	0	16075.9	0	9594.02	11093.1	0	0	3354.22
0	0	0	0	478	41.1824	9.61612E8;9.62615234E8;	999.0;521.86;	961.612												27061.9	0.573585	>>	6502.92	8777.2	9692.7	10996.5	9964.71	0	9053.37	9104.34	12212.1	5073.56	6652.36	8288.76	4288.33	8244.09	23041.9	7652.74	0	0	0	9355.58	9533.67	7769.8	0	7079.06	8899.05	9626.26	3305.68
>0.05	>0.05	>0.05	>0.05	483	42.0838	5.40331848E8;5.41335205E8;5.30303162E8;4.80310608E8;5.42338013E8;	999.0;262.54;48.22;46.26;35.26;	540.332												171562	0.20538	>>	59845	132324	112004	25870.3	35183.2	42990.1	46927.9	80756.3	45443.2	34733.4	42771.9	46334.9	65282.3	78700.6	81648.1	118287	61807.1	85480.7	69151.4	63049.9	108554	17475.1	21614.9	51202.9	143121	84486.2	153521
0	0	0	0	486	42.264	9.61612E8;9.62615234E8;	999.0;583.25;	961.612												28446.8	0.702173	>>	10942	9386.04	10738.8	12121.9	11242.4	7231.43	10989.5	9557.13	13118.2	5789.75	4511.5	2913.81	4710.9	9188.46	24042.6	8414.92	4082.75	0	0	3815.14	12162.3	9161.33	0	6569.3	3464.83	10730.2	3429.6
>0.05	>0.05	>0.05	>0.05	494	43.2104	6.32394592E8;6.33397705E8;	999.0;339.58;	632.395												50303.2	0.265884	>>	10026.1	22987.1	13258	0	0	0	15383.9	21140	21820.4	0	0	0	11110.2	19598.4	31050.4	0	0	0	11780.2	13919.9	25115.8	0	0	0	21113.4	21869.5	45669.8
0	0	0	0	496	43.4358	3.532005E8;8.22530212E8;	999.0;399.26;	353.2												14066.6	1.54919	>>	0	0	0	0	0	0	0	0	2847.22	0	0	0	4292.17	0	0	9550.68	0	0	5439.99	12448.5	0	11149.4	0	0	14107.4	2995.08	0
0	0	0	0	497	43.616	9.61612549E8;8.16578796E8;8.42637207E8;5.1524054E8;	999.0;338.46;175.39;145.49;	961.613												31802.5	1.54919	>>	0	6425.83	4669.75	0	0	0	2024.51	4278.55	0	0	11959.1	0	0	0	4028.71	0	0	0	0	0	5872.65	0	0	7486.19	0	0	4054.64
>0.05	>0.05	>0.05	>0.05	507	43.864	7.20447205E8;7.21450439E8;	999.0;390.87;	629.384												41624.3	0.273509	>>	9812.29	19300.3	14066.1	0	0	0	11852.7	15299.4	15598.4	0	0	0	11813.9	21110.2	24759.3	0	0	0	13037.8	10932.3	38828.3	0	0	0	15375	17205.5	37902
>0.05	>0.05	>0.05	>0.05	512	43.9315	3.11202209E8;3.12205597E8;2.4915007E8;	999.0;224.47;122.45;	658.41												176918	0.0300094	>>	157012	155018	155782	164230	150338	147621	153289	152382	149762	155950	158920	152864	159799	156803	151435	159830	146833	154474	162352	158595	150081	158385	152255	151635	159138	157409	161444
>0.05	>0.05	>0.05	>0.05	531	47.1989	6.60426025E8;6.61429199E8;6.62432922E8;	999.0;349.19;57.52;	660.426												96176.8	0.177743	>>	13138.9	32968	16594.4	0	0	0	52227.4	50935.2	91535.3	0	0	0	16204.7	29526.5	69496.2	0	0	0	19123.7	18122.6	82036.9	0	0	0	24857	26346.2	64511.9
0	0	0	0	537	47.513	8.31502808E8;8.2656073E8;8.27564331E8;1.80973114E8;7.92533875E8;	999.0;120.59;66.99;40.92;0.0;	831.503												631030	1.09545	>>	51838	0	182960	22436.3	0	189320	0	14442.3	0	0	48878.8	0	0	8242.8	158117	14477.7	4207.22	0	0	0	19913.7	0	0	11236.9	0	0	16203.3
0	0	0	0	539	47.6246	5.93407288E8;5.94410706E8;	999.0;353.51;	593.407												38761	0.42857	>>	10468.7	4588.24	8475.76	4713.3	12419.9	11816.3	13778	16208.5	4541.38	5179.2	14426	7623.11	13365.3	5748.94	4076.12	5294.95	8650.36	16091.8	7794.25	6232.97	19923.2	6690.33	8108.98	7848.55	4809.25	20451.8	5156.23
>0.05	>0.05	>0.05	>0.05	540	47.6473	7.18431213E8;7.19434814E8;7.54431152E8;	999.0;367.76;245.65;	718.431												58246.3	0.264076	>>	16233.3	32005.6	13937.7	6767.51	4660.4	1764.28	20951.4	22139.3	15684.9	6965.18	2271.12	4580.38	36392.7	33364.3	26175.1	15595.7	7999.02	5114.47	37571.5	40475.7	38187.8	4304.31	0	5528.62	49084	34133.9	42727.6
>0.05	>0.05	>0.05	>0.05	544	47.9335	6.19422852E8;6.21429199E8;6.08390015E8;6.11391174E8;6.103974E8;	999.0;77.01;73.12;38.85;37.27;	819.524												123251	0.178468	>>	78672.1	68439.8	91262	85997.6	82477.1	76955.4	85375.6	103084	32230.1	81171	70253.9	59085.8	72947.7	39668.1	25802.5	51665.9	3889.5	8898.34	78247.3	52377.9	80564.7	61048.3	61453.5	37918	0	98531.4	34183.2
0	0	0	0	547	48.2711	6.05278259E8;6.06285522E8;6.53263062E8;6.07291931E8;1.211562866E9;6.37268127E8;1.21256604E9;6.73265747E8;6.71273804E8;	999.0;354.29;134.87;109.21;95.53;94.34;77.55;66.16;60.17;	605.278												195114	0.928272	>>	0	41455.5	1684.8	59767.3	0	0	21429.7	0	33422.6	88414.4	0	7110.3	3700.99	157752	31186.4	76430.4	15244.4	0	17037.3	80704.4	0	83033.3	0	64651	133229	0	80934.6
0	0	0	0	548	48.6317	7.98547241E8;7.99549133E8;7.87515198E8;8.65530457E8;7.88518433E8;7.88518616E8;	999.0;241.77;198.77;130.62;99.69;64.42;	798.547												103930	1.09545	>>	22368.4	1505.37	46586.3	21156.1	0	0	32135.6	23428.2	24863.1	0	0	71087.2	25937.3	0	39781.5	8242.5	0	0	0	6421.15	35300.8	0	107188	0	5717.57	24680.2	63555.2
0	0	0	0	550	48.9696	7.86575562E8;7.87578918E8;7.88582214E8;7.42575928E8;7.89584717E8;8.56568604E8;6.16408142E8;	999.0;460.02;78.53;30.13;23.71;22.13;19.29;	786.576												339354	0.519725	>>	260271	249124	211168	159750	185384	233082	185335	216953	187198	170867	177913	191610	255715	154550	150906	155600	162225	212612	142785	202356	157637	146122	206890	157740	161318	237255	233429
0	0	0	0	551	49.1499	7.60478455E8;7.61481812E8;	999.0;437.41;	760.478												21118.8	0.664704	>>	0	9435.02	0	7700.97	0	0	7308.62	0	6283.98	10480.8	0	0	9996.93	13548	14473.3	7404.43	6948.72	0	8292.57	12165.4	0	10078.3	0	19943.2	8789.82	0	10933.5
0	0	0	0	555	49.8485	9.59596252E8;9.60599792E8;9.61602539E8;1.027583862E9;1.028587036E9;9.49567505E8;9.13590454E8;9.50570618E8;1.02959021E9;1.095570557E9;9.14593872E8;8.87538757E8;9.98607056E8;	999.0;556.34;176.77;142.89;77.68;65.75;37.77;33.15;27.24;23.53;23.26;16.59;16.33;	959.596												653906	0.75569	>>	36202.2	296906	366087	305611	387205	560930	40951.4	353818	28843.8	395125	292985	45459	34468.2	345084	384744	341576	92809.1	153644	141463	21120.3	1.80661e+06	144853	40736.2	1.22691e+06	255269	178840	65162.4
0	0	0	0	556	50.0512	9.86615906E8;9.87618164E8;1.053599731E9;	999.0;322.19;293.91;	986.616												39407.6	1.09545	>>	22229.4	9492.23	0	0	0	0	20685.7	0	764.96	0	0	853.358	121991	5596.08	0	0	41813.2	18162.7	0	92401.2	0	0	204.27	22207.7	0	0	2483.06
0	0	0	0	558	50.2541	5.0936319E8;4.29195953E8;5.11359985E8;5.10366486E8;5.97368774E8;5.58402161E8;5.79358093E8;	999.0;634.63;288.51;193.24;147.42;129.1;101.06;	509.363												67798.2	0.434389	>>	10915.7	15549.5	19360.7	10750	10652.8	26286.6	6524.04	24272.4	34633.9	11514.1	22502.6	36752.9	7471.94	15410.5	33859.9	3911.2	14557.8	17627.3	27035.4	12176.4	15234.9	22297.6	40421.4	17289.8	21383.9	13242.8	23590.9
>0.05	>0.05	>0.05	>0.05	559	50.547	6.07422974E8;6.08426392E8;	999.0;310.85;	607.423												44008.9	0.189192	>>	26961.9	34024.5	28044.9	41171.1	32801.1	32776.9	36429.2	36498.2	27408.7	36904	33219.2	29849.7	33364.4	34683.3	30399.6	33557.9	20585.2	23049.3	34255.5	28074.3	25256.8	32356.6	27790.3	22558.9	25049.4	31516.8	32491.3
[truncated: 16 more columns]

## Sheet: Table S4+S5 Legend
Table S4 (Legend) - Description of column heads
Column	Description
A-C (FDR ADJUSTED P VALUES)	adjusted for False Rate Discovery p values from the specific comparisons; green asparagus harvested at two time-points, green varieties, white varieties
Cluster ID	Number of mass signal cluster, as defined by MSClust software
RT (min)	Average LC retention time, in minutes
Mass list	Masses belonging to cluster, as defined by MSClust software; masses are given in microdalton, data separated by semicolon
Relative intensity list	Relative intensity of masses in cluster, as defined by MSClust software; data separated by semicolon
SIM mass	Putative molecular ion (highest signal in mass cluster), manually checked for annotated compounds
calculated monoisotopic mass	Based on indicative masses
Putative ID	Metabolite identity
Formula	elemental formula of the compound
Level of identification	MSI Identification level (Sumner et al. (2007) - https://www.ncbi.nlm.nih.gov/pmc/articles/PMC3772505/pdf/nihms504189.pdf)
ppm	ppm deviation of calculated monoisotopic mass from that of the compound
in-source fragments	fragments recognised after manual mass spectrum inspection
indicative masses	indicative fragments and adducts recognised after manual mass spectrum inspection
Max value	Highest intensity value (peak height) detected across samples
RSD in QCs	Relative standard deviation of the intensity value across the QC samples
S-AO headers	Unique LCMS run code
Table S5 (Legend) - Description of column heads
Column	Description
A-D (FDR ADJUSTED P VALUES)	adjusted for False Rate Discovery p values from the specific comparisons; white and green asparagus harvested at two time-points, white varieties, green varieties
Cluster ID	Number of mass signal cluster, as defined by MSClust software
RT (min)	Average LC retention time, in minutes
Mass list	Masses belonging to cluster, as defined by MSClust software; masses are given in microdalton, data separated by semicolon
Relative intensity list	Relative intensity of masses in cluster, as defined by MSClust software; data separated by semicolon
SIM mass	Putative molecular ion (highest signal in mass cluster), manually checked for annotated compounds
calculated [M-H]-	calculated molecular ion for annotated compounds, based on indicative masses
calculated monoisotopic mass	Based on indicative masses
Putative ID	Metabolite identity
Formula	elemental formula of the compound
Level of identification	MSI Identification level (Sumner et al. (2007) - https://www.ncbi.nlm.nih.gov/pmc/articles/PMC3772505/pdf/nihms504189.pdf)
ppm	ppm deviation of calculated monoisotopic mass from that of the compound
Database/reference	additional info provided concerning the database where mass spectrum was searched
in-source fragments	fragments recognised after manual mass spectrum inspection
indicative masses	indicative fragments and adducts recognised after manual mass spectrum inspection
MS/MS fragments	MS/MS fragments checked manualy for identification
Max value	Highest intensity value (peak height) detected across samples
RSD in QCs	Relative standard deviation of the intensity value across the QC samples
X-BM headers	Unique LCMS run code

## Sheet: Table S6; Nonvolatiles in GW
Supplemental Table S6: Non-volatiles detected at significantly different levels (FDR adjusted p value ≤ 0.05) between the green and white asparagus spears in 2019 and 2020
Compounds are sorted on Average logFC in each table (columns D and I)
Two tables corresponding to asparagus spears harvested and analysed in 2019 and 2020; the percentage provided corresponds to the % of detected compounds with adjusted p value ≤0.05
2019	0.527149				2020	0.752941
adjusted p value	Putative ID	clusterId	Average logFC		adjusted p value	Putative ID	clusterId	Average logFC		Description of column heads
0.001		397	-11.8078		0.001		291	-7.89751		Column	Description
0.001	Spirost-5-en-3-ol; (3β,25R)-form, 3-O-[α-L-Rhamnopyranosyl-(1→2)-[β-D-xylopyranosyl-(1→4)]-β-D-glucopyranoside]	573	-8.70701		0.001		253	-7.34309		A and F; adjusted p value	Benjamini-Hochberg false discovery rate correction of p value
0.001	Shatavarin IX	412	-7.96214		0.001	Shatavarin IX	283	-7.23002		B and G; Putative ID	Metabolite identity based on the identification procedure described in Materials&Methods of main text
0.001		450	-6.99317		0.001		304	-5.83844		C and H; clusterId	Number of mass signal cluster, as defined by MSClust software
0.001	Spirost-5-en-3-ol; (3β,25R)-form, 3-O-[α-L-Rhamnopyranosyl-(1→2)-[α-L-rhamnopyranosyl-(1→6)]-β-D-glucopyranoside] OR Spirost-5-en-3-ol; (3β,25S)-form, 3-O-[α-L-Rhamnopyranosyl-(1→2)-[α-L-rhamnopyranosyl-(1→3)]-β-D-glucopyranoside] OR Spirost-5-en-3-ol; (3β,25S)-form, 3-O-[α-L-Rhamnopyranosyl-(1→4)-[α-L-rhamnopyranosyl-(1→6)]-β-D-glucopyranoside]	571	-5.32707		0.001	Protodioscin | Protoneodioscin	276	-4.90912		D and I; Average logFC	log2-transformed fold difference (FC) between green and white spears; the average FC of the three varieties were calculated using the mean of the 3 biological replicates of each. An FC was considered significant when the p value of the comparison was ≤ 0.05
0.001	22-O-Methylprotodioscin	447	-4.63325		0.001	Desglucomusennin | Spirost-5-en-3-ol; (3β,25R)-form, 3-O-[α-L-Rhamnopyranosyl-(1→2)-[α-L-rhamnopyranosyl-(1→6)]-β-D-glucopyranoside] OR Spirost-5-en-3-ol; (3β,25S)-form, 3-O-[α-L-Rhamnopyranosyl-(1→2)-[α-L-rhamnopyranosyl-(1→3)]-β-D-glucopyranoside] OR Spirost-5-en-3-ol; (3β,25S)-form, 3-O-[α-L-Rhamnopyranosyl-(1→4)-[α-L-rhamnopyranosyl-(1→6)]-β-D-glucopyranoside] / Dioscin in cochinchinensis	434	-4.46396
0.001		518	-4.4363		0.001		263	-4.21085
0.001		389	-4.06983		0.001		173	-3.27294
0.001		324	-3.37133		0.00825		244	-2.77129
0.001		532	-3.17316		0.001		221	-2.75295
0.001		303	-2.64303		0.001		130	-2.65603
0.001		166	-2.61451		0.0431	n.i.	214	-2.43228
0.001		318	-2.54395		0.001		108	-2.12453
0.001		279	-2.07604		0.001		129	-2.04733
0.001		198	-2.06989		0.01263		374	-1.85287
0.001		187	-2.02867		0.001		180	-1.54309
0.001		264	-1.88118		0.001		177	-1.49086
0.001		564	-1.77149		0.001		205	-1.26825
0.001		99	-1.7244		0.001	Gycerophosphoglycerol	49	-1.26544
0.001		137	-1.72112		0.001		163	-1.21362
0.001		66	-1.6443		0.001		200	-1.08097
0.001		92	-1.59463		0.001		98	-1.0684
0.01846		151	-1.49099		0.001		198	-0.986552
0.001		220	-1.43496		0.001	1,2-Dithiolane-4-carboxylic acid; α-D-hexoside ester or beta isomer 1	123	-0.852058
0.001		246	-1.41085		0.001	3,3-Dimethyl-1,2-dithiolane	37	-0.842041
0.001		491	-1.36751		0.001		74	-0.834202
0.00285		94	-1.36342		0.001		59	-0.831598
0.01266		289	-1.3198		0.001		84	-0.823439
0.00103		189	-1.24796		0.01026		54	-0.786965
0.001		299	-1.1356		0.001		164	-0.776646
0.001		159	-1.02539		0.001		91	-0.761429
0.001		304	-0.995793		0.001		51	-0.756631
0.001		77	-0.975671		0.001		48	-0.755726
0.001		5	-0.963147		0.001		65	-0.724873
0.001		156	-0.944946		0.001		77	-0.721859
0.001		147	-0.922774		0.001		44	-0.452773
0.001		176	-0.921014		0.03816		411	-0.288679
0.001		133	-0.886668		0.01858		15	-0.205067
0.001		106	-0.853636		0.00219		184	-0.199067
0.001		236	-0.829335		0.001	Sucrose/ alpha, alpha-Trehalose	22	-0.195906
0.001		142	-0.826554		0.01017		232	-0.102829
0.001		214	-0.798399		0.01739		195	-0.0969765
0.00641		379	-0.791999		0.03914		420	-0.0572515
0.001		24	-0.771127		0.001		73	0.380149
0.00487		286	-0.73275		0.00361	L-Arginine	7	0.412537
0.001		87	-0.667631		0.03471		248	0.515104
0.001		114	-0.620796		0.01376		81	0.535814
0.01028		28	-0.453009		0.02159		78	0.558575
0.001		35	-0.442682		0.001	Asparagusic acid; 1,2-Dithiolane-4-carboxylic acid	193	0.568433
0.00314		32	-0.41302		0.0122		472	0.571129
0.00174		288	-0.388923		0.001		2	0.695084
0.04636		237	-0.343936		0.00163		457	0.696821
0.03741		226	-0.328008		0.001		10	0.708682
0.00513		80	-0.324626		0.00123		467	0.712872
0.00651		2	0.285348		0.001		483	0.801707
0.04466		144	0.395262		0.001		27	0.916986
0.01809		83	0.427497		0.001		66	0.994682
0.02694		169	0.44852		0.001		448	1.0222
0.00405		27	0.462954		0.001		157	1.02595
0.00208		9	0.48289		0.01796		112	1.03566
0.001		525	0.528483		0.001	(iso)citric acid	56	1.10271
0.01341		183	0.536249		0.001	L-aspartic acid	18	1.1208
0.01688		140	0.566259		0.001		175	1.25403
[truncated: 170 more rows]
